# Supplementary material for: Mutant p53 shapes the enhancer landscape of cancer cells in response to chronic immune signaling
Source: Nat Commun. 2017 Sep 29;8:754. doi: 10.1038/s41467-017-01117-y (PMC5622043; doi:10.1038/s41467-017-01117-y)
Supplement: Supplementary file 3 — Supplementary Data 1 [file 41467_2017_1117_MOESM3_ESM.xlsx]

## Sheet: Rahnamoun Supplementary Data 1
Supplementary Table 1, corresponding to Figure 1D
Transcript/RepeatID (cmd=analyzeRepeats.pl rna hg19 -strand - -count exons -condenseGenes -d Lauberth-shlacz-colon-RNA-TNF-0-HR-A-160615 Lauberth-shlacz-colon-RNA-TNF-0-HR-B-160615 Lauberth-shlacz-colon-RNA-TNF-16-HR-A-160615 Lauberth-shlacz-colon-RNA-TNF-16-HR-B-160615 Lauberth-shp53-colon-RNA-TNF-0-HR-A-160615 Lauberth-shp53-colon-RNA-TNF-0-HR-B-160615 Lauberth-shp53-colon-RNA-TNF-16-HR-A-16061…	chr	start	end	strand	Length	Copies	Annotation/Divergence	Lauberth-shlacz-colon-RNA-TNF-0-HR-A-160615 (17113413.0 total)	Lauberth-shlacz-colon-RNA-TNF-0-HR-B-160615 (8156495.0 total)	Lauberth-shlacz-colon-RNA-TNF-16-HR-A-160615 (12831549.0 total)	Lauberth-shlacz-colon-RNA-TNF-16-HR-B-160615 (8474275.0 total)	Lauberth-shp53-colon-RNA-TNF-0-HR-A-160615 (17368739.0 total)	Lauberth-shp53-colon-RNA-TNF-0-HR-B-160615 (8490499.0 total)	Lauberth-shp53-colon-RNA-TNF-16-HR-A-160615 (14048614.0 total)	Lauberth-shp53-colon-RNA-TNF-16-HR-B-160615 (9471626.0 total)	shlac-0h vs. shlac-16h Log2 Fold Change	shlac-0h vs. shlac-16h p-value	shlac-0h vs. shlac-16h adj. p-value	shlac-0h vs. shp53-0h Log2 Fold Change	shlac-0h vs. shp53-0h p-value	shlac-0h vs. shp53-0h adj. p-value	shlac-16h vs. shp53-16h Log2 Fold Change	shlac-16h vs. shp53-16h p-value	shlac-16h vs. shp53-16h adj. p-value	shp53-0h vs. shp53-16h Log2 Fold Change	shp53-0h vs. shp53-16h p-value	shp53-0h vs. shp53-16h adj. p-value	Unigene	RefSeq
NM_000929	chr1	20396701	20418394	+	1887	1	PLA2G5|FRFB|GV-PLA2|PLA2-10|hVPLA(2)|-|1p36-p34|protein-coding	0	0	7.73	4.27	1.34	0	0	0	5.62887	0.00115528	0.0116439	3.09226	0.503862	0.976843	-5.5899	0.00116171	0.0055184	-3.06638	0.505614	1	Hs.319438	NM_000929
NM_000949	chr5	35055802	35230691	-	11673	1	PRLR|HPRL|MFAB|hPRLrI|-|5p13.2|protein-coding	0	0	2.9	7.11	0.67	0	0	0	5.19214	0.00450938	0.0371434	2.25473	1	1	-5.15347	0.00454232	0.0191485	-2.23283	1	1	Hs.368587	NM_000949
NM_001193302	chr1	156123369	156147542	+	2974	1	SEMA4A|CORD10|RP35|SEMAB|SEMB|-|1q22|protein-coding	0	0	16.43	21.34	2.68	5.48	5.87	4.94	7.15834	3.08e-10	9.73e-09	4.97581	0.00829817	0.0293078	-1.72287	0.000601141	0.00302998	0.646253	0.652917	1	Hs.408846	NM_022367
NM_007028	chr6	30070674	30080867	-	1870.1	8	TRIM31|C6orf13|HCG1|HCGI|RNF|-|6p21.3|protein-coding	0	0	10.63	5.69	0	0	0	0	6.06667	8.41e-05	0.00115194	0	1	1	-6.02777	8.36e-05	0.000490064	0	1	1	Hs.493275	NM_007028
NM_032726	chr2	219472488	219501909	+	3219	1	PLCD4|-|-|2q35|protein-coding	0	0	42.54	39.83	2.68	1.37	10.06	14.81	8.31756	5.31e-21	4.04e-19	4.31639	0.126827	0.323263	-1.77161	3.05e-07	2.6e-06	2.4172	0.000145269	0.00142717	Hs.632528	NM_032726
NR_125850	chr9	72658497	72841888	+	3600	1	MAMDC2|-|-|9q21.12|protein-coding	0	0	9.67	9.96	8.71	1.37	7.55	8.64	6.25142	1.05e-05	0.000173665	5.71788	0.00137118	0.00567718	-0.285199	0.734868	1	0.413216	0.360809	0.895406	Hs.547172	NM_153267
NM_014365	chr12	119616595	119632551	+	1997	1	HSPB8|CMT2L|DHMN2|E2IG1|H11|HMN2|HMN2A|HSP22|-|12q24.23|protein-coding	4.35	4.54	93.77	93.9	2.01	2.74	0.84	1.23	4.41327	1.46e-37	2.63e-35	-0.96806	0.271926	0.6043	-6.37158	3.1e-44	3.65e-42	-1.03027	0.456106	1	Hs.400095	NM_014365
NM_002341	chr6	31548336	31550202	-	887.2	8	LTB|TNFC|TNFSF3|p33|-|6p21.3|protein-coding	4.35	0	2790.94	2374.44	7.37	2.74	150.91	92.56	9.7644	0	0	0.930072	0.220769	0.516664	-4.3682	5.79e-166	1.39e-162	4.44987	1.08e-35	1.61e-33	Hs.376208	NM_002341
NM_006398	chr6	29523389	29527702	-	986	7	UBD|FAT10|GABBR1|UBD-3|-|6p21.3|protein-coding	0	0	744.38	647.32	0	0	19.28	16.04	12.3888	9.41e-205	2.26e-201	0	1	1	-5.26744	4.32e-167	1.14e-163	7.28581	6.33e-11	1.78e-09	Hs.44532	NM_006398
NM_017589	chr11	111338256	111383079	-	1005	1	BTG4|PC3B|-|11q23|protein-coding	0	0	5.8	4.27	4.69	2.74	5.87	3.7	5.34851	0.00432594	0.0359417	5.13166	0.00820531	0.0290225	-0.0504953	1	1	0.353625	0.817301	1	Hs.128180	NM_017589
NM_001004440	chr1	113263189	113269856	+	1126	1	FAM19A3|TAFA-3|TAFA3|-|1p13.2|protein-coding	0	0	11.6	15.65	0.67	1.37	2.52	4.94	6.68568	2.05e-07	4.52e-06	3.1045	0.501887	0.976843	-1.87987	0.00186078	0.00850711	1.88385	0.184096	0.556517	Hs.439116	NM_182759
NM_001302123	chr4	76954840	76957350	-	1591	1	CXCL11|H174|I-TAC|IP-9|IP9|SCYB11|SCYB9B|b-R1|-|4q21.2|protein-coding	0	0	4.83	8.54	0	1.37	0.84	1.23	5.63834	0.000597967	0.00654547	2.27288	1	1	-2.51489	0.0147112	0.0545348	1.02059	1	1	Hs.632592	NM_005409
NM_001781	chr12	9905082	9913497	-	1669	1	CD69|AIM|BL-AC/P26|CLEC2C|EA1|GP32/28|MLR-3|-|12p13|protein-coding	0	0	6.77	7.11	0	1.37	1.68	1.23	5.75691	0.000573236	0.00632712	2.27286	1	1	-2.10801	0.0234422	0.082071	1.55409	0.627505	1	Hs.208854	NM_001781
Supplementary Data 1: List of the TNF-responsive genes that are differentially regulated by mutp53 and that correspond to the heat map of the RNA-seq data represented in Figure 1d.
data represented in Figure 1d.
NM_152456	chr16	70613798	70694585	+	1770	1	IL34|C16orf77|IL-34|-|16q22.1|protein-coding	0	0	16.43	7.11	2.01	1.37	11.74	7.4	6.60348	1.2e-06	2.34e-05	4.01367	0.127174	0.323263	-0.331691	0.654583	1	2.45203	0.000611226	0.0050535	Hs.461214	NM_152456
NM_004079	chr1	150702672	150738433	-	4097	1	CTSS|-|-|1q21|protein-coding	1.45	6.06	684.44	630.24	35.52	28.79	497.99	315.93	7.78326	1.54e-205	4.08e-202	3.40484	1.04e-11	1.12e-10	-0.676951	3.95e-05	0.00024616	3.69118	1.8e-55	5.07e-53	Hs.181301	NM_004079
NM_001190455	chr15	32322686	32462384	+	3421	1	CHRNA7|CHRNA7-2|NACHRA7|-|15q14|protein-coding	0	0	6.77	5.69	3.35	1.37	7.55	9.87	5.63227	0.00112221	0.0113887	4.56547	0.0641424	0.180745	0.420354	0.580559	1	1.67333	0.0119759	0.0643999	Hs.511772	NM_000746
NM_001557	chr2	218990736	219001976	+	2865	1	CXCR2|CD182|CDw128b|CMKAR2|IL8R2|IL8RA|IL8RB|-|2q35|protein-coding	0	0	14.5	18.49	0	1.37	4.19	4.94	6.96657	7.66e-09	2.08e-07	2.27322	1	1	-1.81169	0.00105673	0.00506486	3.07194	0.0225736	0.109366	Hs.846	NM_001557
NM_001710	chr6	31913721	31919861	+	2524.9	7	CFB|AHUS4|ARMD14|BF|BFD|CFAB|CFBD|FB|FBI12|GBG|H2-Bf|PBF2|-|6p21.3|protein-coding	0.73	1.51	27.07	24.19	1.34	0	2.52	0	4.58725	3.15e-11	1.11e-09	-0.147028	1	1	-3.99399	3.39e-11	4.62e-10	0.720418	0.629579	1	Hs.69771	NM_001710
NM_198541	chr19	46733009	46734500	+	763	1	IGFL1|APRG644|UNQ644|-|19q13.32|protein-coding	0.73	0	34.8	61.17	0	0	0	1.23	6.26991	1.21e-20	9e-19	-2.3827	1	1	-6.19466	3.6e-19	9.74e-18	2.41779	1	1	Hs.546554	NM_198541
NM_153022	chr12	10331557	10344403	+	2783	1	TMEM52B|C12orf59|-|12p13.2|protein-coding	0.73	0	78.31	92.47	4.02	1.37	36.05	24.68	7.12559	1.12e-40	2.3e-38	2.39254	0.128207	0.324341	-1.42323	7.37e-10	8.77e-09	3.32653	9.08e-13	3.17e-11	Hs.226422	NM_153022
NM_016352	chr7	129932974	129964020	+	2804	1	CPA4|CPA3|-|7q32|protein-coding	0	0	55.1	28.45	0.67	1.37	31.02	14.81	8.37671	3.66e-18	2.3e-16	3.1044	0.501808	0.976843	-0.847279	0.0213496	0.0757066	4.61883	1.16e-10	3.18e-09	Hs.93764	NM_016352
NM_003327	chr1	1146706	1149548	-	1095	1	TNFRSF4|ACT35|CD134|IMD16|OX40|TXGP1L|-|1p36|protein-coding	0.73	0	10.63	4.27	0	0	0	0	3.7497	0.000173357	0.00220824	-2.3826	1	1	-5.92527	0.00017724	0.000986792	0	1	1	Hs.129780	NM_003327
NM_006273	chr17	32597235	32599261	+	810	1	CCL7|FIC|MARC|MCP-3|MCP3|NC28|SCYA6|SCYA7|-|17q11.2-q12|protein-coding	0	0	139.21	82.51	0	0	10.9	3.7	9.75894	4.31e-37	7.5e-35	0	1	1	-3.81199	9.59e-24	3.49e-22	6.11487	4.96e-05	0.000546319	Hs.251526	NM_006273
NR_024418	chr5	135527156	135528851	-	1695	1	LOC389332|-|-|5q31.1|ncRNA	1.45	1.51	8.7	7.11	2.01	0	0.84	0	2.39402	0.00484578	0.039375	-0.150603	1	1	-3.69137	0.00116179	0.0055184	-1.18865	1	1	Hs.127680	NR_024418
NM_152386	chr2	223289322	223423617	+	1194	1	SGPP2|SPP2|-|2q36.1|protein-coding	8.71	15.15	882.62	653.01	66.34	47.99	385.65	307.29	6.17407	9.97e-135	1.32e-131	2.40575	2.28e-13	2.78e-12	-1.14299	2.11e-13	3.62e-12	2.6093	7.85e-56	2.36e-53	Hs.591604	NM_152386
NM_001243133	chr1	247581351	247612406	+	4446	1	NLRP3|AGTAVPRL|AII|AVP|C1orf7|CIAS1|CLR1.1|FCAS|FCAS1|FCU|MWS|NALP3|PYPAF1|-|1q44|protein-coding	0	0	5.8	7.11	12.06	12.34	47.79	53.07	5.63489	0.00112335	0.0113909	6.69248	8.58e-08	6.31e-07	2.95749	1.47e-14	2.76e-13	2.0893	2.15e-12	7.23e-11	Hs.159483	NM_004895
NM_014349	chr22	36536377	36556977	-	2438	1	APOL3|APOLIII|CG121|CG12_1|apoL-III|-|22q13.1|protein-coding	2.18	1.51	32.87	34.14	36.86	50.73	59.52	53.07	4.04558	6.76e-14	3.07e-12	4.30385	5.99e-19	1.09e-17	0.766695	0.00304538	0.0132891	0.503889	0.0453001	0.191638	Hs.474737	NM_014349
NM_003041	chr16	31494439	31502091	+	2257	1	SLC5A2|SGLT2|-|16p11.2|protein-coding	2.18	1.51	15.47	19.92	1.34	1.37	0.84	1.23	3.10247	1.43e-06	2.78e-05	-0.532841	1	1	-3.94208	2.51e-07	2.16e-06	-0.340088	1	1	Hs.709195	NM_003041
NM_000423	chr12	53038342	53045959	-	2403	1	KRT2|CK-2e|K2e|KRT2A|KRT2E|KRTE|-|12q13.13|protein-coding	0	0	11.6	5.69	0.67	0	3.35	3.7	6.15659	4.54e-05	0.000659821	2.25598	1	1	-1.35572	0.0589406	0.183199	2.72282	0.072261	0.27512	Hs.707	NM_000423
NM_022127	chr9	86890765	86983413	-	4515	1	SLC28A3|CNT3|-|9q22.2|protein-coding	0	0	5.8	4.27	0.67	0	0.84	3.7	5.3485	0.00432681	0.0359417	2.25514	1	1	-1.30981	0.275953	0.647128	1.95847	0.380945	0.924988	Hs.535966	NM_022127
NM_001285486	chr2	97163380	97171122	-	1745	1	NEURL3|LINCR|-|2q11.2|protein-coding	0	1.51	33.84	25.61	10.05	2.74	36.89	34.56	5.65245	3.31e-14	1.55e-12	3.61471	0.00542362	0.01996	0.241189	0.397659	0.865346	2.27985	1.35e-10	3.66e-09	Hs.149219	NM_001080535
NM_001159740	chr6	31539876	31542100	+	1455	7	LTA|LT|TNFB|TNFSF1|-|6p21.3|protein-coding	0.73	0	46.4	22.76	6.7	1.37	34.37	19.75	5.89774	1.35e-15	7.17e-14	3.01414	0.0238905	0.0758242	-0.360064	0.324514	0.739124	2.55136	6.31e-09	1.37e-07	Hs.36	NM_000595
NM_172344	chr2	42669157	42721237	-	3787	1	KCNG3|KV10.1|KV6.3|-|2p21|protein-coding	0.73	0	4.83	5.69	0.67	4.11	1.68	1.23	3.13549	0.00429805	0.0358147	1.647	0.380963	0.798158	-1.70279	0.15215	0.403068	-0.202861	1	1	Hs.352633	NM_133329
NM_172006	chr20	44313290	44333658	-	626	1	WFDC10B|WAP12|-|20q13.12|protein-coding	2.9	3.03	20.3	14.23	1.34	2.74	0.84	1.23	2.58646	1.42e-05	0.000228926	-0.704244	0.755908	1	-3.98127	1.59e-07	1.41e-06	-0.728347	0.689684	1	Hs.237392	NM_172006
NM_002996	chr16	57406373	57418960	+	3313	1	CX3CL1|ABCD-3|C3Xkine|CXC3|CXC3C|NTN|NTT|SCYD1|fractalkine|neurotactin|-|16q13|protein-coding	6.53	9.09	57.04	55.48	64.33	60.33	61.2	32.09	2.9578	1.34e-16	7.68e-15	3.0407	4.28e-20	8.27e-19	-0.217408	0.398875	0.867065	-0.310841	0.183048	0.55468	Hs.531668	NM_002996
NM_001899	chr20	23666277	23669662	-	731	1	CST4|-|-|20p11.21|protein-coding	0	1.51	18.37	9.96	0.67	4.11	7.55	1.23	4.62563	9.81e-07	1.95e-05	1.63747	0.381165	0.798373	-1.55608	0.00496797	0.020738	1.43189	0.198383	0.586963	Hs.654549	NM_001899
NM_000594	chr6	31543344	31546112	+	1624.2	8	TNF|DIF|TNF-alpha|TNFA|TNFSF2|-|6p21.3|protein-coding	0.73	0	151.78	123.77	1.34	1.37	41.92	29.62	7.84775	2.34e-59	8.37e-57	1.24473	0.627112	1	-1.91643	7.61e-19	2e-17	4.7069	2.65e-18	1.56e-16	Hs.241570	NM_000594
NM_002986	chr17	32612687	32615199	+	920	1	CCL11|SCYA11|-|17q12|protein-coding	0	0	12.57	8.54	0	0	0.84	1.23	6.40547	5.76e-06	0.0001	0	1	1	-3.28316	0.000293364	0.00157116	3.2678	0.502164	1	Hs.54460	NM_002986
NM_001130046	chr2	228678558	228682280	+	833	1	CCL20|CKb4|Exodus|LARC|MIP-3-alpha|MIP-3a|MIP3A|SCYA20|ST38|-|2q36.3|protein-coding	0	0	29	19.92	0	0	3.35	1.23	7.60373	4.25e-13	1.81e-11	0	1	1	-3.26755	4.22e-09	4.58e-08	4.49205	0.0647573	0.253968	Hs.75498	NM_004591
NR_132748	chr5	159895258	159914433	+	2316	1	LOC285628|-|-|5q34|ncRNA	5.81	3.03	199.15	233.32	50.26	20.57	240.61	139.45	5.46008	5.47e-79	3.14e-76	2.89603	1.11e-08	9.01e-08	-0.156537	0.445371	0.948727	2.39802	6.51e-15	2.87e-13	Hs.735831	NR_132748
NM_001165	chr11	102188181	102210135	+	6901	1	BIRC3|AIP1|API2|CIAP2|HAIP1|HIAP1|MALT2|MIHC|RNF49|c-IAP2|-|11q22|protein-coding	7.98	16.66	1370.82	1169.44	188.3	175.51	2591.41	2541.03	6.89978	1.55e-245	6.85e-242	4.03361	1.13e-63	1.35e-61	1.01527	2.97e-24	1.13e-22	3.86459	0	0	Hs.127799	NM_001165
NM_001301027	chr5	148521046	148640001	+	4423	1	ABLIM3|HMFN1661|-|5q32|protein-coding	0.73	0	3.87	12.8	4.69	1.37	5.87	4.94	3.6809	0.000220837	0.00272259	2.57693	0.0730842	0.202005	-0.448479	0.557566	1	0.656442	0.339678	0.857444	Hs.49688	NM_014945
NR_046035	chr4	74735109	74737019	+	1188	1	CXCL1|FSP|GRO1|GROa|MGSA|MGSA-a|NAP-3|SCYB1|-|4q21|protein-coding	1.45	0	47.37	41.26	6.03	1.37	25.15	20.98	5.37909	9.46e-23	8.18e-21	2.03106	0.115156	0.299134	-0.929027	0.0012708	0.00598248	2.4143	3.42e-08	6.67e-07	Hs.789	NM_001511
NR_024594	chr20	45947246	45949498	+	2252	1	LOC100131496|-|-|20q13.12|ncRNA	0.73	0	5.8	4.27	1.34	1.37	1.68	1.23	3.13274	0.00430949	0.0358721	1.24472	0.627109	1	-1.70025	0.152338	0.403405	0.193034	1	1	Hs.662547	NR_024594
NM_001286527	chr16	84402129	84497793	+	3446	1	ATP2C2|SPCA2|-|16q24.1|protein-coding	4.35	10.6	31.9	39.83	2.68	5.48	0.84	4.94	2.47702	7.88e-09	2.14e-07	-0.844464	0.299283	0.655475	-3.74256	4.8e-13	7.91e-12	-0.452172	0.795164	1	Hs.6168	NM_014861
NR_046514	chr13	95364970	95368199	+	2984	1	SOX21-AS1|-|-|13q32.1|ncRNA	1.45	0	7.73	8.54	0	0	0	0	2.92538	0.000639284	0.00695458	-3.23389	0.503168	0.976843	-5.93667	7.65e-05	0.000450376	0	1	1	Hs.556071	NR_046514
NM_006108	chr11	13984184	14289679	+	5119	1	SPON1|VSGP/F-spondin|f-spondin|-|11p15.2|protein-coding	2.18	1.51	10.63	19.92	0	0	0	0	2.85	1.82e-05	0.000287714	-4.16233	0.12685	0.323263	-6.77259	4.12e-08	3.95e-07	0	1	1	Hs.643864	NM_006108
NM_145176	chr6	134308719	134373789	-	5592	1	SLC2A12|GLUT12|GLUT8|-|6q23.2|protein-coding	15.97	15.15	27.07	35.57	52.94	52.1	10.9	18.51	1.00355	0.00338135	0.0292163	1.70513	1.46e-09	1.3e-08	-1.11439	0.00244737	0.0109136	-1.84094	7.14e-10	1.77e-08	Hs.486508	NM_145176
NM_003810	chr3	172223298	172241297	-	1946	1	TNFSF10|APO2L|Apo-2L|CD253|TL2|TRAIL|-|3q26|protein-coding	22.5	30.3	50.27	56.91	67.01	67.19	20.12	18.51	1.11788	6.39e-05	0.000897251	1.38028	1.95e-08	1.54e-07	-1.43776	5.71e-07	4.67e-06	-1.7188	7.85e-12	2.49e-10	Hs.478275	NM_003810
NM_000632	chr16	31271288	31344213	+	4710	1	ITGAM|CD11B|CR3A|MAC-1|MAC1A|MO1A|SLEB6|-|16p11.2|protein-coding	0	0	22.23	11.38	2.01	0	27.67	25.92	7.09441	4.45e-09	1.25e-07	3.61793	0.503172	0.976843	0.600601	0.0788181	0.232422	4.26339	6.08e-15	2.69e-13	Hs.172631	NM_000632
NM_005755	chr19	4229540	4237524	+	1130	1	EBI3|IL-27B|IL27B|-|19p13.3|protein-coding	0	1.51	101.51	93.9	0	2.74	23.47	20.98	7.34201	2.64e-47	6.52e-45	0.72292	1	1	-2.12021	8.53e-19	2.23e-17	4.52296	2.38e-11	7e-10	Hs.501452	NM_005755
NM_001308078	chr16	3115643	3119820	+	1235	1	IL32|IL-32alpha|IL-32beta|IL-32delta|IL-32gamma|NK4|TAIF|TAIFa|TAIFb|TAIFc|TAIFd|-|16p13.3|protein-coding	1.45	1.51	936.76	853.6	6.7	4.11	472.84	471.43	9.17065	1.87e-259	1.24e-255	1.87315	0.0603342	0.171887	-0.921638	4.18e-19	1.13e-17	6.36669	1.21e-222	1.07e-218	Hs.943	NM_004221
NM_145068	chr17	3413796	3461289	-	6090	1	TRPV3|FNEPPK2|OLMS|VRL3|-|17p13.2|protein-coding	1.45	1.51	15.47	15.65	4.69	8.23	8.38	8.64	3.33209	1.45e-06	2.81e-05	1.88339	0.0376863	0.113548	-0.859847	0.0746476	0.222004	0.582185	0.371771	0.914567	Hs.446255	NM_145068
NM_001199506	chr20	58251716	58422766	+	2232	1	PHACTR3|C20orf101|H17739|PPP1R123|SCAPIN1|SCAPININ|-|20q13.32-q13.33|protein-coding	7.98	0	12.57	15.65	4.02	4.11	1.68	1.23	1.40273	0.00319249	0.0278261	-0.405074	1	1	-3.09581	8.54e-06	5.94e-05	-1.31078	0.23084	0.655018	Hs.473218	NM_080672
NM_006291	chr14	103592664	103603776	+	4162	1	TNFAIP2|B94|EXOC3L3|-|14q32|protein-coding	440.52	445.4	7945.54	6457.51	1048.74	1039.34	2738.12	2613.84	4.06864	4.33e-216	1.27e-212	1.204	6.36e-48	4.51e-46	-1.42432	5.19e-37	4.34e-35	1.41844	1.43e-108	1.58e-105	Hs.525607	NM_006291
NM_016582	chr11	60704555	60719257	-	2106	1	SLC15A3|OCTP|PHT2|PTR3|-|11q12.2|protein-coding	0	1.51	12.57	4.27	14.07	6.86	39.4	14.81	3.9233	0.000458031	0.00519868	4.23279	5.56e-05	0.000289632	1.63007	0.00158229	0.00731735	1.36893	0.00215105	0.0151397	Hs.237856	NM_016582
NM_003956	chr10	90965694	90967071	-	1375	1	CH25H|C25H|-|10q23|protein-coding	0	1.51	4.83	8.54	0	4.11	2.52	2.47	3.41628	0.00404761	0.0339961	1.26339	0.631226	1	-1.29894	0.082465	0.241737	0.875502	1	1	Hs.47357	NM_003956
NM_024087	chrX	15262109	15288293	-	1753	1	ASB9|-|-|Xp22.2|protein-coding	1.45	3.03	10.63	24.19	38.87	28.79	59.52	34.56	3.01661	2.65e-05	0.000405937	4.05523	1.21e-14	1.63e-13	1.55118	6.44e-05	0.000385686	0.529077	0.055166	0.224094	Hs.19404	NM_024087
NM_000663	chr16	8806826	8878432	+	5568	1	ABAT|GABA-AT|GABAT|NPD009|-|16p13.2|protein-coding	28.3	49.99	879.72	893.44	152.79	113.81	676.57	544.24	4.67265	1.89e-192	4.18e-189	1.86801	2.46e-14	3.26e-13	-0.524144	1.83e-06	1.41e-05	2.21976	4.41e-58	1.49e-55	Hs.336768	NM_000663
NM_001270508	chr6	138188325	138204451	+	4727	1	TNFAIP3|A20|OTUD7C|TNFA1P2|-|6q23|protein-coding	8.71	12.12	792.72	746.9	44.23	16.45	497.99	496.11	6.31899	4.05e-219	1.34e-215	1.66427	0.000478671	0.00215122	-0.628854	3.15e-10	3.92e-09	3.8942	2.17e-155	5.23e-152	Hs.211600	NM_006290
NM_002543	chr12	10310899	10324790	-	2508	1	OLR1|CLEC8A|LOX1|LOXIN|SCARE1|SLOX1|-|12p13.2-p12.3|protein-coding	10.89	9.09	104.41	199.17	37.53	49.36	141.68	81.45	3.89614	7.02e-25	6.9e-23	1.97411	2.08e-09	1.82e-08	-0.401283	0.16802	0.438912	1.48086	5.65e-08	1.06e-06	Hs.412484	NM_002543
NM_006517	chrX	73641328	73753764	+	4133	1	SLC16A2|AHDS|DXS128|DXS128E|MCT 7|MCT 8|MCT7|MCT8|MRX22|XPCT|-|Xq13.2|protein-coding	82.73	81.81	2621.77	2171	152.79	69.93	757.05	524.5	4.90705	1.66e-234	6.28e-231	0.444372	0.143171	0.355803	-1.89295	4.43e-35	3.39e-33	2.53506	7.02e-26	6.66e-24	Hs.75317	NM_006517
NR_110585	chr2	43254992	43266682	-	2150	1	LOC102723854|-|-|2p21|ncRNA	0.73	1.51	8.7	7.11	2.68	4.11	5.87	2.47	2.91827	0.00487059	0.0394916	1.543	0.183061	0.44079	-0.82393	0.220508	0.549392	0.54842	0.612689	1	Hs.570165	NR_110585
NM_002982	chr17	32582296	32584220	+	742	1	CCL2|GDCF-2|HC11|HSMCR30|MCAF|MCP-1|MCP1|SCYA2|SMC-CF|-|17q11.2-q12|protein-coding	3.63	3.03	1968.26	1560.67	5.36	2.74	575.96	304.82	8.99877	3.09e-269	2.72e-265	0.343312	1	1	-1.991	1.31e-19	3.67e-18	6.65579	1.61e-68	7.08e-66	Hs.303649	NM_002982
NM_000916	chr3	8792095	8811300	-	4354	1	OXTR|OT-R|-|3p25|protein-coding	11.61	10.6	191.41	217.67	29.49	17.83	90.54	87.62	4.19941	3.11e-66	1.31e-63	1.12941	0.00480617	0.0178918	-1.17882	2.33e-14	4.32e-13	1.86275	1.5e-17	8.39e-16	Hs.2820	NM_000916
NM_001170553	chrX	107288200	107322414	+	3226	1	VSIG1|1700062D20Rik|GPA34|dJ889N15.1|-|Xq22.3|protein-coding	1.45	0	2.9	12.8	2.01	2.74	3.35	2.47	2.75322	0.00338408	0.0292304	1.08129	0.456369	0.925416	-1.19376	0.115191	0.321004	0.450016	1	1	Hs.177164	NM_182607
NM_000395	chr22	37309675	37336479	+	4830	1	CSF2RB|CD131|CDw131|IL3RB|IL5RB|SMDP5|-|22q13.1|protein-coding	0.73	0	6.77	4.27	0	1.37	1.68	0	3.28003	0.00221564	0.0204533	-0.116356	1	1	-2.37633	0.0130532	0.049048	1.01026	1	1	Hs.592192	NM_000395
NM_000064	chr19	6677846	6720693	-	5089	1	C3|AHUS5|ARMD9|ASP|C3a|C3b|CPAMD1|HEL-S-62p|-|19p13.3-p13.2|protein-coding	3.63	7.57	792.72	808.08	15.41	6.86	518.95	282.61	7.35214	8e-247	4.23e-243	1.28049	0.0499096	0.145249	-0.980838	5.95e-07	4.86e-06	5.08273	8.92e-56	2.62e-53	Hs.529053	NM_000064
NM_022377	chr19	10397643	10399260	+	1485	1	ICAM4|CD242|LW|-|19p13.2|protein-coding	0.73	0	36.74	25.61	0	1.37	6.71	4.94	5.73242	3.41e-16	1.89e-14	-0.11657	1	1	-2.39285	2.79e-08	2.74e-07	3.47524	0.00379622	0.0246108	Hs.706750	NM_001544
NM_003890	chr19	40353963	40440533	-	16352	1	FCGBP|FC(GAMMA)BP|-|19q13.1|protein-coding	1.45	0	29	21.34	10.05	0	40.24	23.45	4.58688	3.93e-12	1.53e-10	2.48636	0.0525871	0.152004	0.359398	0.308353	0.70909	2.36584	8.9e-09	1.89e-07	Hs.111732	NM_003890
NM_016150	chr14	94400499	94423767	-	2746	1	ASB2|ASB-2|-|14q31-q32|protein-coding	3.63	9.09	68.64	56.91	62.32	56.22	151.75	150.56	3.56456	1.95e-20	1.44e-18	3.41258	2.51e-20	4.95e-19	1.24818	1.06e-12	1.7e-11	1.38719	1.66e-18	9.88e-17	Hs.510327	NM_016150
NM_020939	chr6	36708555	36807220	-	3316	1	CPNE5|COPN5|CPN5|-|6p21.1|protein-coding	2.9	1.51	10.63	9.96	6.03	1.37	3.35	4.94	2.06704	0.00315668	0.0275904	0.80511	0.587647	1	-1.34188	0.0324373	0.10913	-0.0971503	1	1	Hs.657869	NM_020939
NM_001270458	chrX	43514155	43606071	+	5420	1	MAOA|MAO-A|-|Xp11.3|protein-coding	14.51	24.24	106.34	112.39	1029.3	1079.1	1361.52	1487.1	2.65174	5.78e-25	5.71e-23	5.84725	1.897272537e-314	1.2549034876974e-310	3.70893	6.33e-195	2.79e-191	0.494809	1.63e-11	4.97e-10	Hs.183109	NM_000240
NM_000930	chr8	42032236	42065194	-	3157	1	PLAT|T-PA|TPA|-|8p12|protein-coding	26.85	24.24	391.53	197.75	109.23	98.72	286.72	246.82	3.56317	4.79e-28	5.55e-26	1.98229	2.28e-20	4.5e-19	-0.153185	0.547743	1	1.4112	1.33e-25	1.24e-23	Hs.491582	NM_000930
NM_000757	chr1	110453233	110473616	+	4223	1	CSF1|CSF-1|MCSF|-|1p13.3|protein-coding	7.26	9.09	148.88	115.24	22.78	21.94	83.84	85.15	4.10983	2.86e-40	5.7e-38	1.47031	0.000701285	0.00306423	-0.662365	0.000464521	0.00239521	1.96178	9.19e-18	5.23e-16	Hs.173894	NM_000757
NM_000962	chr9	125133284	125157982	+	5026	1	PTGS1|COX1|COX3|PCOX1|PES-1|PGG/HS|PGHS-1|PGHS1|PHS1|PTGHS|-|9q32-q33.3|protein-coding	6.53	1.51	13.53	25.61	8.71	6.86	6.71	7.4	1.95748	8.1e-05	0.00111445	0.682321	0.23949	0.550446	-1.38932	0.00528222	0.0219115	-0.147837	1	1	Hs.201978	NM_000962
NR_003077	chr1	28905255	28905334	-	79	1	SNORD99|HBII-420|-|1p35.3|snoRNA	0.73	1.51	5.8	9.96	2.01	4.11	7.55	0	2.81921	0.00502141	0.0404541	1.33066	0.292838	0.643756	-0.741969	0.211108	0.530769	0.717531	0.803407	1		NR_003077
NM_002089	chr4	74962754	74964997	-	1197	1	CXCL2|CINC-2a|GRO2|GROb|MGSA-b|MIP-2a|MIP2|MIP2A|SCYB2|-|4q21|protein-coding	0.73	0	9.67	7.11	4.69	1.37	13.41	9.87	3.85443	7.86e-05	0.00108483	2.57695	0.073075	0.202005	0.467867	0.432954	0.927714	1.76313	0.00181062	0.0131171	Hs.75765	NM_002089
NM_020770	chr1	151483862	151511167	+	5078	1	CGN|-|-|1q21|protein-coding	27.58	51.51	143.08	152.23	89.8	75.41	101.44	56.77	2.06754	1.13e-19	7.94e-18	1.17786	4.87e-06	2.91e-05	-0.852527	7.38e-05	0.000435961	0.0142164	1	1	Hs.591464	NM_020770
NM_002256	chr1	204159469	204165619	-	709	1	KISS1|HH13|KiSS-1|-|1q32|protein-coding	0	1.51	13.53	11.38	6.03	4.11	27.67	25.92	4.39675	4.57e-06	8.07e-05	3.14636	0.0241318	0.0764985	1.08476	0.00325256	0.0141093	2.3548	2.77e-08	5.51e-07	Hs.95008	NM_002256
NM_000206	chrX	70327254	70331481	-	1524	1	IL2RG|CD132|CIDX|IL-2RG|IMD4|P64|SCIDX|SCIDX1|-|Xq13.1|protein-coding	4.35	4.54	87.01	68.29	8.04	5.48	31.86	28.38	4.1632	2.52e-28	3.02e-26	0.655096	0.41222	0.852707	-1.36952	2.45e-08	2.42e-07	2.12256	2.18e-08	4.41e-07	Hs.84	NM_000206
NM_002285	chr2	100163716	100759037	-	8111	1	AFF3|LAF4|MLLT2-like|-|2q11.2-q12|protein-coding	9.43	9.09	72.5	69.71	199.7	171.39	369.72	312.23	2.96343	3e-21	2.31e-19	4.28697	7.51e-66	9.37e-64	2.26762	1.42e-44	1.7e-42	0.925404	3.09e-14	1.26e-12	Hs.444414	NM_002285
NM_080680	chr6	33130469	33160245	-	6313.4	7	COL11A2|DFNA13|DFNB53|FBCG2|HKE5|PARP|STL3|-|6p21.3|protein-coding	4.35	10.6	45.44	29.88	10.72	10.97	17.61	12.34	2.6082	2.83e-09	8.11e-08	0.70832	0.323306	0.699975	-1.32165	9.03e-05	0.000526347	0.570312	0.225133	0.644068	Hs.390171	NM_080679
NM_005178	chr19	45251978	45263301	+	1853	1	BCL3|BCL4|D19S37|-|19q13.1-q13.2|protein-coding	31.21	24.24	372.19	251.81	60.31	56.22	160.97	154.26	3.49701	1.02e-45	2.41e-43	0.991713	1.94e-05	0.00010725	-0.993161	1e-07	9.16e-07	1.48307	9.66e-21	6.7e-19	Hs.31210	NM_005178
NM_003823	chr20	62328004	62330051	+	1150	1	TNFRSF6B|DCR3|DJ583P15.1.1|M68|M68E|TR6|-|20q13.3|protein-coding	152.4	178.76	3074.2	2993.3	53.61	45.25	242.29	222.14	4.26606	5.33e-295	7.06e-291	-1.71323	2.1e-23	4.97e-22	-3.6946	1e-273	1.33e-269	2.26032	6.95e-49	1.56e-46	Hs.434878	NM_003823
NM_002776	chr19	51516000	51523282	-	3098	1	KLK10|NES1|PRSSL1|-|19q13|protein-coding	101.6	119.68	362.52	317.26	48.92	35.65	36.89	32.09	1.6993	8e-29	9.75e-27	-1.32321	2.37e-12	2.7e-11	-3.28348	7.48e-72	3e-69	-0.280665	0.337456	0.853591	Hs.275464	NM_002776
NM_001303236	chr15	89181974	89199575	+	3688	1	ISG20|CD25|HEM45|-|15q26|protein-coding	8.71	7.57	34.8	34.14	38.2	34.28	41.08	33.32	2.07876	8.76e-08	2.03e-06	2.09504	6.46e-09	5.38e-08	0.134187	0.685864	1	0.0994778	0.69996	1	Hs.459265	NM_002201
NM_001561	chr1	7975931	8003225	-	5982	1	TNFRSF9|4-1BB|CD137|CDw137|ILA|-|1p36|protein-coding	2.9	16.66	938.69	751.17	18.76	8.23	464.46	393.68	6.84653	1.18e-167	2.09e-164	0.792712	0.372173	0.785903	-0.972975	1.59e-13	2.76e-12	4.87658	5.31e-142	8.26e-139	Hs.86447	NM_001561
NM_000331	chr11	18287808	18291523	+	671	1	SAA1|PIG4|SAA|SAA2|TP53I4|-|11p15.1|protein-coding	51.53	71.2	795.62	718.45	258.67	213.9	783.04	824.38	3.73859	1.17e-130	1.4e-127	1.99524	5.02e-29	1.64e-27	0.0845866	0.386418	0.846104	1.7912	9.96e-81	5.86e-78	Hs.632144	NM_000331
NM_001160259	chr6	88849585	88875767	-	5770	1	CNR1|CANN6|CB-R|CB1|CB1A|CB1K5|CB1R|CNR|-|6q14-q15|protein-coding	0	0	10.63	1.42	0	0	2.52	0	5.71442	0.00106145	0.0108638	0	1	1	-2.0832	0.0220449	0.0777551	3.78825	0.257543	0.701523	Hs.75110	NM_016083
NM_000069	chr1	201008640	201081694	-	6122	1	CACNA1S|CACNL1A3|CCHL1A3|Cav1.1|HOKPP|HOKPP1|MHS5|TTPP1|hypoPP|-|1q32|protein-coding	16.69	27.27	323.85	303.03	32.84	9.6	143.36	35.79	3.99325	2.51e-85	1.66e-82	0.111717	1	1	-1.777	5.95e-06	4.24e-05	2.07051	0.000115186	0.00116094	Hs.1294	NM_000069
NM_003585	chr17	6011	31421	-	1066	1	DOC2B|DOC2BL|-|17p13.3|protein-coding	1.45	3.03	25.13	22.76	1.34	0	2.52	3.7	3.57699	1.42e-09	4.17e-08	-1.06825	0.377971	0.794249	-2.95263	3.7e-08	3.58e-07	1.67188	0.127771	0.423791	Hs.551705	NM_003585
NM_002739	chr19	54385438	54410901	+	3137	1	PRKCG|PKC-gamma|PKCC|PKCG|SCA14|-|19q13.4|protein-coding	18.14	43.93	201.08	216.25	36.86	31.54	91.38	45.66	2.97302	4.58e-37	7.92e-35	0.272741	0.630871	1	-1.5504	1.92e-12	3e-11	1.0746	0.000427368	0.00370183	Hs.631564	NM_002739
NM_020125	chr1	159796479	159807282	+	3293	1	SLAMF8|BLAME|CD353|SBBI42|-|1q23.2|protein-coding	0	0	12.57	14.23	0.67	0	11.74	19.75	6.68355	1.94e-07	4.3e-06	2.25444	1	1	0.185135	0.691965	1	4.79517	2.53e-09	5.84e-08	Hs.438683	NM_020125
NM_005556	chr12	52626954	52642709	+	1691	1	KRT7|CK7|K2C7|K7|SCL|-|12q13.13|protein-coding	9.43	13.63	87.97	83.94	34.18	43.88	77.13	88.86	3.0241	2.81e-24	2.66e-22	1.75167	3.47e-07	2.37e-06	-0.067318	0.80225	1	1.18679	2.5e-08	5.02e-07	Hs.411501	NM_005556
NM_005627	chr6	134490384	134496034	-	2393	1	SGK1|SGK|-|6q23|protein-coding	13.06	19.69	258.12	271.73	31.5	26.05	134.98	150.56	4.14631	5.95e-81	3.5e-78	0.916285	0.0112336	0.0386034	-0.893384	5.45e-11	7.31e-10	2.31258	2.07e-33	2.77e-31	Hs.510078	NM_005627
NM_152765	chr8	67405491	67430759	+	3457	1	C8orf46|-|-|8q13.1|protein-coding	1.45	0	11.6	4.27	4.69	2.74	8.38	9.87	3.01235	0.000761743	0.00811004	1.89183	0.112742	0.293844	0.0683052	0.86518	1	1.18958	0.0319842	0.145023	Hs.268869	NM_152765
NM_014326	chr15	64199235	64338521	-	2614	1	DAPK2|DRP-1|DRP1|-|15q22.31|protein-coding	2.9	1.51	10.63	8.54	0.67	0	0.84	0	1.98457	0.00520988	0.0416177	-2.20733	0.221682	0.517634	-3.96695	0.000182987	0.00101644	0.169497	1	1	Hs.237886	NM_014326
NR_040063	chr1	183430011	183441117	-	2449	1	SMG7-AS1|DKFZP564C196|-|1q25.3|ncRNA	2.9	0	7.73	12.8	2.01	1.37	3.35	1.23	2.30007	0.000554841	0.00615232	-0.143213	1	1	-1.91972	0.00532565	0.0220605	0.50233	0.728898	1	Hs.127384	NR_040063
NR_102755	chr5	55290995	55299475	+	2285	1	FLJ31104|-|-|5q11.2|ncRNA	4.35	3.03	21.27	11.38	2.68	17.83	10.9	9.87	2.13775	0.000144016	0.00187051	1.14326	0.135883	0.340249	-0.702498	0.139851	0.375411	0.357453	0.80355	1	Hs.482141	NR_102755
NM_001301011	chr1	32665987	32670991	+	1658	1	CCDC28B|-|-|1p36.11-p34.2|protein-coding	37.01	36.36	116.01	69.71	48.25	41.13	36.05	32.09	1.40946	3.57e-07	7.6e-06	0.281087	0.29814	0.653296	-1.46005	2.12e-07	1.85e-06	-0.350093	0.17992	0.546954	Hs.534482	NM_024296
NM_014831	chr3	36868308	36986548	-	10459	1	TRANK1|LBA1|-|3p22.2|protein-coding	8.71	10.6	17.4	31.3	26.13	26.05	24.31	11.11	1.3472	0.00241393	0.0219248	1.43946	0.000315605	0.00145902	-0.318131	0.37362	0.827117	-0.408118	0.199351	0.5893	Hs.170999	NM_014831
NM_030754	chr11	18266775	18270221	-	588	1	SAA2|-|-|11p15.1-p14|protein-coding	9.43	16.66	191.41	135.15	42.22	47.99	183.6	171.54	3.8225	3.21e-36	5.38e-34	1.86004	1.62e-08	1.29e-07	0.10551	0.543317	1	2.07072	6.21e-35	8.89e-33	Hs.731376	NM_030754
NM_001144856	chr12	6420099	6437672	+	2946	1	PLEKHG6|MyoGEF|-|12p13.31|protein-coding	10.89	3.03	18.37	22.76	26.13	19.2	15.93	18.51	1.32188	0.0016237	0.0157044	1.47152	0.000179702	0.00086569	-0.24328	0.562113	1	-0.421254	0.338238	0.855113	Hs.631660	NM_018173
NM_052972	chr19	4537227	4540036	-	1776	1	LRG1|HMFT1766|LRG|-|19p13.3|protein-coding	1.45	0	69.6	42.68	1.34	0	11.74	20.98	5.74429	5.36e-25	5.31e-23	-0.139958	1	1	-1.8661	1.05e-07	9.57e-07	4.00815	2.53e-08	5.05e-07	Hs.655559	NM_052972
NM_001145862	chr1	149900543	149908791	-	2840	1	MTMR11|CRA|-|1q21.2|protein-coding	17.42	18.18	39.64	41.26	31.5	20.57	19.28	18.51	1.22902	0.000115203	0.00153008	0.610839	0.10677	0.280603	-1.07956	0.000447966	0.00231934	-0.484091	0.16631	0.514508	Hs.425144	NM_006697
NM_001005404	chr17	57409053	57479095	+	5225	1	YPEL2|FKSG4|-|17q22|protein-coding	13.79	13.63	25.13	32.72	49.59	34.28	25.15	30.85	1.0805	0.0029867	0.0262697	1.63909	3.82e-07	2.6e-06	-0.0359253	1	1	-0.616977	0.0384312	0.168452	Hs.463613	NM_001005404
NM_001199744	chr11	18252902	18270221	-	842	1	SAA2-SAA4|-|-|11p15.1|protein-coding	3.63	4.54	65.74	39.83	12.73	12.34	44.43	61.71	3.78629	1.66e-16	9.43e-15	1.61987	0.00529357	0.0195113	-0.0560031	1	1	2.08939	7.3e-12	2.33e-10	Hs.731376	NM_001199744
NM_001304359	chr11	1151580	1222366	+	5893	1	MUC5AC|MUC5|TBM|leB|mucin|-|11p15.5|protein-coding	0	0	6.77	4.27	0	0	1.68	1.23	5.49569	0.00222748	0.0205054	0	1	1	-1.84752	0.0979569	0.279634	3.80021	0.25263	0.697486	Hs.534332	NM_017511
NM_013278	chr16	88705001	88706882	+	1040	1	IL17C|CX2|IL-17C|-|16q24|protein-coding	3.63	4.54	23.2	29.88	0.67	0	0	2.47	2.72952	7.64e-08	1.78e-06	-2.86439	0.0404237	0.120771	-4.52264	2.11e-11	2.95e-10	1.04159	1	1	Hs.278911	NM_013278
NM_003706	chr19	48551100	48614109	-	2505	1	PLA2G4C|CPLA2-gamma|-|19q13.3|protein-coding	0	6.06	39.64	29.88	6.7	2.74	29.34	27.15	4.12101	9.76e-13	4.03e-11	1.34137	0.315489	0.686196	-0.318776	0.343317	0.772901	2.43419	1.98e-09	4.62e-08	Hs.631562	NM_003706
NM_003048	chr2	103236148	103327809	+	5446	1	SLC9A2|NHE2|-|2q11.2|protein-coding	18.14	18.18	175.94	146.54	150.78	167.28	433.44	427	3.20062	1.81e-40	3.63e-38	3.07004	1.39e-46	9.29e-45	1.40223	2.22e-28	1.15e-26	1.51777	4.25e-46	8.73e-44	Hs.250083	NM_003048
NM_198481	chr19	54544080	54567207	-	1011	1	VSTM1|SIRL-1|SIRL1|UNQ3033|-|19q13.42|protein-coding	4.35	6.06	54.14	45.53	14.74	19.2	48.63	53.07	3.37155	4.32e-17	2.54e-15	1.67011	0.000825974	0.00355619	0.00195087	1	1	1.68903	2.56e-09	5.9e-08	Hs.444431	NM_198481
NM_006220	chr14	94829975	94833039	-	1055	1	SERPINA2|ARGS|ATR|PIL|SERPINA2P|psiATR|-|14q32.13|protein-coding	0.73	1.51	9.67	8.54	2.68	2.74	10.06	3.7	3.10865	0.000913155	0.00951155	1.32719	0.455706	0.925416	-0.29721	0.596795	1	1.48218	0.0467597	0.196866	Hs.525557	NM_006220
NM_014467	chrX	99899163	99926296	+	2177	1	SRPX2|BPP|CBPS|PMGX|RESDX|SRPUL|-|Xq22.1|protein-coding	0	1.51	9.67	7.11	1.34	1.37	5.03	8.64	3.84933	0.000647288	0.00702433	1.23873	0.627228	1	-0.396489	0.58162	1	2.23067	0.0141671	0.0741773	Hs.306339	NM_014467
NM_019055	chr11	124754114	124767831	-	3817	1	ROBO4|ECSM4|MRB|-|11q24.2|protein-coding	0	3.03	102.47	123.77	8.04	8.23	286.72	245.59	6.68962	1.2e-47	3.06e-45	2.8681	0.00498846	0.0185105	1.26561	2.74e-16	6.03e-15	5.0885	8.99e-106	8.81e-103	Hs.524121	NM_019055
NM_032646	chr17	72209696	72258157	+	3429	1	TTYH2|C17orf29|-|17q25.1|protein-coding	18.87	21.21	81.21	85.36	34.18	34.28	53.66	38.26	2.11569	3.93e-16	2.17e-14	0.763174	0.0120777	0.0411672	-0.810023	0.000127299	0.000724292	0.522431	0.0429121	0.183561	Hs.27935	NM_032646
NM_198183	chr11	57319128	57335803	-	1614	1	UBE2L6|RIG-B|UBCH8|-|11q12|protein-coding	7.26	9.09	25.13	22.76	205.73	180.99	200.37	190.05	1.64788	0.000184394	0.00233367	4.58656	2.37e-72	3.61e-70	3.01452	4.09e-48	5.41e-46	0.0564535	0.607684	1	Hs.425777	NM_004223
NM_002278	chr17	39615765	39623638	-	1996	1	KRT32|HA2|HKA2|KRTHA2|hHa2|-|17q21.2|protein-coding	0	0	9.67	11.38	0	0	2.52	3.7	6.33413	5.49e-06	9.55e-05	0	1	1	-1.74339	0.00770776	0.0306884	4.74963	0.0322484	0.14596	Hs.41752	NM_002278
NM_001005210	chr11	56949221	56959188	+	5403	1	LRRC55|-|-|11q12.1|protein-coding	0	0	5.8	7.11	0.67	1.37	19.28	12.34	5.6349	0.00112372	0.0113909	3.10453	0.501909	0.976843	1.35597	0.0107107	0.0411818	4.07542	8.18e-08	1.49e-06	Hs.199853	NM_001005210
NM_005565	chr5	169675088	169724822	-	2399	1	LCP2|SLP-76|SLP76|-|5q35.1|protein-coding	0	0	3.87	7.11	0	0	0.84	2.47	5.35502	0.00226556	0.020762	0	1	1	-1.70268	0.0987664	0.281337	3.80502	0.253528	0.697803	Hs.304475	NM_005565
NM_004767	chr1	202092029	202098634	+	2455	1	GPR37L1|ET(B)R-LP-2|ETBR-LP-2|-|1q32.1|protein-coding	2.9	1.51	28.04	24.19	2.01	0	5.87	3.7	3.40744	1.46e-10	4.81e-09	-0.841155	0.45667	0.925568	-2.37286	1.37e-07	1.22e-06	1.85805	0.0411027	0.177348	Hs.132049	NM_004767
NM_004670	chr10	89419476	89507462	+	3829	1	PAPSS2|ATPSK2|BCYM4|SK2|-|10q24|protein-coding	6.53	0	28.04	28.45	55.62	56.22	123.24	112.3	2.69469	6.27e-10	1.92e-08	3.59746	1.23e-23	2.96e-22	2.06841	2.36e-20	6.93e-19	1.14576	4.41e-11	1.26e-09	Hs.524491	NM_004670
NM_014271	chrX	28605681	29974017	+	2666	1	IL1RAPL1|IL1R8|IL1RAPL|MRX10|MRX21|MRX34|OPHN4|TIGIRR-2|-|Xp22.1-p21.3|protein-coding	2.18	6.06	20.3	27.03	58.3	68.56	127.43	148.09	2.74181	1.01e-06	2e-05	4.0918	6.97e-25	1.78e-23	2.56116	4.51e-28	2.3e-26	1.19709	2.71e-12	9.01e-11	Hs.658912	NM_014271
NM_001164440	chr5	10564435	10657928	+	9327	1	ANKRD33B|-|-|5p15.2|protein-coding	2.9	4.54	66.7	58.33	8.04	13.71	57.85	64.17	4.19174	4.1e-24	3.84e-22	1.46979	0.0146484	0.0490512	-0.0586864	0.857536	1	2.65231	8.93e-18	5.09e-16	Hs.26039	NM_001164440
NM_004646	chr19	36316274	36342895	-	4993	1	NPHS1|CNF|NPHN|nephrin|-|19q13.1|protein-coding	11.61	12.12	41.57	41.26	17.42	5.48	15.93	16.04	1.84843	5.77e-08	1.38e-06	0.133391	1	1	-1.36479	2.18e-05	0.000142334	0.324047	0.319014	0.819989	Hs.122186	NM_004646
NM_025216	chr2	219745255	219758651	+	2369	1	WNT10A|OODD|SSPS|STHAG4|-|2q35|protein-coding	344.72	407.52	1350.52	1142.41	160.16	126.15	188.63	145.62	1.79106	3.08e-46	7.35e-44	-1.37657	7.3e-24	1.78e-22	-2.87878	1.66e-96	1.29e-93	0.26982	0.0920558	0.332839	Hs.121540	NM_025216
NM_001257410	chr17	37913968	38020441	-	9397	1	IKZF3|AIO|AIOLOS|ZNFN1A3|-|17q21|protein-coding	2.9	0	11.6	18.49	4.02	2.74	9.22	8.64	2.85075	5.82e-06	0.000100922	0.809437	0.349138	0.744751	-0.674184	0.14117	0.378387	1.35179	0.046886	0.197306	Hs.371680	NM_012481
NM_016591	chr5	74323289	74326724	-	3433	1	GCNT4|C2GNT3|-|5q12|protein-coding	4.35	1.51	11.6	12.8	10.72	8.23	14.25	8.64	1.82674	0.00193344	0.0182104	1.46404	0.0163641	0.0541385	-0.0157513	1	1	0.330857	0.554553	1	Hs.272404	NM_016591
NM_001244944	chr7	89841000	89866992	+	7025	1	STEAP2|IPCA1|PCANAP1|PUMPCn|STAMP1|STMP|-|7q21.13|protein-coding	329.48	313.6	1334.09	1159.48	325.68	249.55	462.78	334.44	1.99701	4.19e-67	1.79e-64	-0.172901	0.153788	0.378384	-1.63121	1.18e-31	7.29e-30	0.522088	0.000658691	0.00540875	Hs.489051	NM_152999
NM_024508	chr3	111311747	111314182	-	2199	1	ZBED2|-|-|3q13.2|protein-coding	15.24	18.18	220.41	226.2	60.31	58.96	286.72	301.12	3.81544	4.66e-68	2.02e-65	1.84318	2.42e-11	2.52e-10	0.398729	0.0010172	0.0048922	2.34955	1.07e-63	4.09e-61	Hs.136912	NM_024508
NM_005797	chr11	118124131	118135251	-	2853	1	MPZL2|EVA|EVA1|-|11q24|protein-coding	2863.73	2813.27	7665.19	6926.99	2139.69	1617.96	1992.81	1479.7	1.4057	7.55e-53	2.32e-50	-0.625431	2.12e-08	1.67e-07	-2.06325	1.39e-56	2.72e-54	-0.0552278	0.694617	1	Hs.116651	NM_005797
NM_002457	chr11	1074875	1104416	+	8570	1	MUC2|MLP|MUC-2|SMUC|-|11p15.5|protein-coding	1.45	7.57	25.13	22.76	7.37	9.6	20.12	19.75	2.80216	5.86e-07	1.21e-05	1.17076	0.116705	0.302415	-0.27043	0.455137	0.965565	1.34646	0.00168692	0.0123529	Hs.315	NM_002457
NM_031412	chr12	10365489	10375724	+	1861	1	GABARAPL1|APG8-LIKE|APG8L|ATG8|ATG8B|ATG8L|GEC1|-|12p13.2|protein-coding	595.82	546.9	2209.94	2269.16	2031.8	2134.89	3093.59	2776.74	2.00531	1.79e-101	1.69e-98	1.81744	2.35e-118	1.03e-115	0.39828	5.05e-06	3.63e-05	0.559096	6.15e-15	2.71e-13	Hs.524250	NM_031412
NR_037882	chr20	62289163	62330051	+	5734	1	RTEL1-TNFRSF6B|-|-|20q13.33|ncRNA	1038.52	1101.37	4115.36	4038.97	748.52	634.84	1032.88	916.94	1.97721	2.57e-107	2.61e-104	-0.647883	2.47e-12	2.8e-11	-2.05447	1.29e-112	1.42e-109	0.545957	2.28e-09	5.31e-08	Hs.745057	NR_037882
NM_003855	chr2	102972743	103015235	+	3648	1	IL18R1|CD218a|CDw218a|IL-1Rrp|IL18RA|IL1RRP|-|2q12|protein-coding	2.18	1.51	99.57	76.82	2.68	2.74	56.17	29.62	5.46548	3.71e-37	6.55e-35	0.40756	1	1	-1.001	0.000114475	0.000656122	4.03565	5.77e-16	2.8e-14	Hs.469521	NM_003855
NM_014470	chr12	49250916	49259653	-	1658	1	RND1|ARHS|RHO6|RHOS|-|12q12|protein-coding	7.98	4.54	28.04	21.34	13.4	23.31	18.44	28.38	1.90827	1.36e-05	0.000219227	1.25334	0.00325748	0.0125303	-0.155548	0.767601	1	0.481164	0.259196	0.704711	Hs.124940	NM_014470
NM_020529	chr14	35870716	35873960	-	1559	1	NFKBIA|IKBA|MAD-3|NFKBI|-|14q13|protein-coding	130.63	113.62	1807.78	1567.78	225.83	194.7	1096.59	1052.69	3.81124	3.72e-179	7.57e-176	0.745187	8.7e-08	6.39e-07	-0.648392	1.7e-10	2.18e-09	2.38828	4.41e-154	8.97e-151	Hs.81328	NM_020529
NM_020436	chr20	50400583	50419048	-	3478	1	SALL4|DRRS|HSAL4|ZNF797|dJ1112F19.1|-|20q13.2|protein-coding	20.32	31.81	78.31	72.56	50.93	38.39	56.17	50.6	1.68474	2.69e-10	8.55e-09	0.89709	0.00267294	0.0104705	-0.491135	0.0213635	0.0757356	0.270218	0.191836	0.572458	Hs.517113	NM_020436
NM_000758	chr5	131409485	131411863	+	779	1	CSF2|GMCSF|-|5q31.1|protein-coding	2.9	6.06	426.33	264.62	14.07	20.57	540.75	523.26	6.45547	1.67e-65	6.61e-63	1.98508	0.000409816	0.00186073	0.610943	0.00040845	0.00213438	5.0871	4.18e-212	2.76e-208	Hs.1349	NM_000758
NM_001168319	chr6	12290529	12297427	+	2090	1	EDN1|ARCND3|ET1|HDLCQ7|PPET1|QME|-|6p24.1|protein-coding	5.81	12.12	47.37	44.1	24.12	27.42	57.85	53.07	2.56809	2.3e-11	8.28e-10	1.63218	0.000151682	0.000738915	0.28141	0.250552	0.606982	1.20212	2.31e-06	3.33e-05	Hs.511899	NM_001955
NM_133369	chr5	176237560	176307899	+	3716	1	UNC5A|UNC5H1|-|5q35.2|protein-coding	63.14	83.32	221.38	156.49	20.77	27.42	26.83	19.75	1.46737	2.49e-11	8.83e-10	-1.64144	9.56e-11	9.44e-10	-2.99425	8.21e-32	5.14e-30	0.112223	0.9224	1	Hs.33191	NM_133369
NM_153498	chr10	12391542	12877545	+	8080	1	CAMK1D|CKLiK|CaM-K1|CaMKID|-|10p13|protein-coding	15.97	24.24	40.6	42.68	198.36	171.39	167.67	151.8	1.18388	0.000288134	0.00345252	3.28286	5.65e-51	4.42e-49	1.95397	8.39e-24	3.07e-22	-0.165346	0.242401	0.678933	Hs.600547	NM_020397
NM_002664	chr2	68592322	68624585	+	2841	1	PLEK|P47|-|2p13.3|protein-coding	10.89	15.15	55.1	69.71	26.13	23.31	57.85	35.79	2.3492	1.6e-13	7.09e-12	0.993094	0.0102286	0.035449	-0.343112	0.144269	0.385042	1.00081	0.000454983	0.00390955	Hs.468840	NM_002664
NM_001362	chr14	102027688	102029789	+	2099	1	DIO3|5DIII|D3|DIOIII|TXDI3|-|14q32|protein-coding	5.81	4.54	15.47	14.23	11.39	8.23	10.9	11.11	1.49511	0.00500908	0.0403671	0.890052	0.157199	0.385738	-0.438222	0.397394	0.864982	0.147437	0.766359	1	Hs.49322	NM_001362
NM_016818	chr21	43639267	43717354	+	2942	1	ABCG1|ABC8|WHITE1|-|21q22.3|protein-coding	11.61	10.6	17.4	55.48	6.03	2.74	7.55	3.7	1.67754	0.00130083	0.0128995	-1.20506	0.0224544	0.0718872	-2.5455	9.92e-06	6.82e-05	0.330275	0.670085	1	Hs.124649	NM_004915
NM_001025159	chr5	149781200	149792499	-	1670	1	CD74|DHLAG|HLADG|II|Ia-GAMMA|-|5q32|protein-coding	58.06	57.57	519.13	448.14	129.33	68.56	384.81	286.31	3.11167	6.99e-82	4.2e-79	0.788922	0.00415687	0.0156611	-0.516237	0.000330491	0.00175367	1.77027	8.01e-17	4.19e-15	Hs.436568	NM_004355
NM_021813	chr6	90636247	91006627	-	9269	1	BACH2|BTBD25|-|6q15|protein-coding	5.81	16.66	25.13	21.34	22.78	21.94	24.31	18.51	1.34651	0.0036884	0.0314483	1.2109	0.00662656	0.0239801	-0.101908	0.835525	1	0.0234012	1	1	Hs.269764	NM_021813
NM_004195	chr1	1138888	1142089	-	1193	1	TNFRSF18|AITR|CD357|GITR|GITR-D|-|1p36.3|protein-coding	79.83	74.23	250.38	176.41	10.05	8.23	12.58	7.4	1.51966	5.44e-14	2.49e-12	-3.06094	6.39e-27	1.87e-25	-4.34945	1.14e-48	1.55e-46	0.205908	0.755715	1	Hs.212680	NM_004195
NM_001039771	chr14	24895740	24898731	-	2339	1	CBLN3|PRO1486|-|14q12|protein-coding	21.77	9.09	41.57	32.72	10.72	9.6	12.58	3.7	1.16034	0.000251495	0.00304801	-0.775777	0.119359	0.308329	-2.06349	4.01e-08	3.85e-07	-0.15001	0.876707	1	Hs.207603	NM_001039771
NM_016235	chr16	19870293	19896233	-	2921	1	GPRC5B|RAIG-2|RAIG2|-|16p12|protein-coding	55.16	34.84	525.9	404.04	33.51	23.31	115.7	122.18	3.33863	1.7e-63	6.5e-61	-0.707769	0.00984113	0.0342048	-1.97551	2.95e-33	2.04e-31	2.03571	3.55e-25	3.22e-23	Hs.148685	NM_016235
NM_030641	chr22	36044424	36064456	+	10134	1	APOL6|APOL-VI|APOLVI|-|22q12.3|protein-coding	85.64	89.38	261.02	273.15	186.96	185.11	242.29	213.5	1.65827	8.24e-29	1e-26	1.06469	1.19e-13	1.49e-12	-0.210754	0.0898468	0.260216	0.363119	0.00268127	0.0183635	Hs.257352	NM_030641
NM_001282458	chr6	31895254	31913451	+	2860	7	C2|ARMD14|CO2|-|6p21.3|protein-coding	17.42	18.18	34.8	39.83	2.68	0	1.68	1.23	1.10178	0.000724871	0.00776749	-3.24879	1.02e-08	8.32e-08	-4.50221	1.02e-16	2.33e-15	-0.184013	1	1	Hs.408903	NM_000063
NM_001195520	chr12	133179736	133187037	-	866	1	LRCOL1|-|-|12q24.33|protein-coding	7.26	4.54	24.17	17.07	2.68	0	3.35	1.23	1.76298	0.000121121	0.00159825	-1.79234	0.0377538	0.113726	-3.02064	1.68e-07	1.48e-06	0.507979	0.729967	1	Hs.282811	NM_001195520
NM_001400	chr1	101702305	101707076	+	3046	1	S1PR1|CD363|CHEDG1|D1S3362|ECGF1|EDG-1|EDG1|S1P1|-|1p21|protein-coding	0.73	3.03	16.43	8.54	7.37	9.6	25.15	32.09	3.08672	0.000153272	0.00198101	2.33877	0.00811927	0.0287951	1.08488	0.00333488	0.0144239	1.83302	2.24e-06	3.23e-05	Hs.154210	NM_001400
NM_004209	chr16	2039946	2044276	+	2045	1	SYNGR3|-|-|16p13|protein-coding	16.69	25.75	98.61	89.63	8.04	13.71	22.64	17.28	2.29922	2.45e-18	1.57e-16	-1.01569	0.0140105	0.0470937	-2.20318	4.14e-19	1.12e-17	1.08822	0.0146384	0.0762077	Hs.435277	NM_004209
NM_003489	chr21	16333556	16437126	-	7550	1	NRIP1|RIP140|-|21q11.2|protein-coding	117.57	149.98	247.48	354.25	125.98	153.57	126.59	143.16	1.22484	1.91e-10	6.19e-09	0.0380723	0.868253	1	-1.14159	9.57e-11	1.25e-09	0.0311758	0.91558	1	Hs.155017	NM_003489
NM_000602	chr7	100770370	100782547	+	3179	1	SERPINE1|PAI|PAI-1|PAI1|PLANH1|-|7q22.1|protein-coding	2795.51	2611.78	7811.17	5572.61	2558.52	2444.77	2764.11	2660.74	1.35228	1.1e-21	8.76e-20	-0.149139	0.0375478	0.11321	-1.30043	4.49e-20	1.29e-18	0.17537	0.00390941	0.0252826	Hs.414795	NM_000602
NM_001432	chr4	75230860	75254477	+	4621	1	EREG|EPR|ER|Ep|-|4q13.3|protein-coding	8.71	12.12	20.3	25.61	9.38	6.86	8.38	8.64	1.22687	0.0056279	0.0444602	-0.235734	0.625782	1	-1.38931	0.00107381	0.00514111	0.0517082	0.867027	1	Hs.115263	NM_001432
NM_052966	chr1	184760159	184943718	-	6953	1	FAM129A|C1orf24|GIG39|NIBAN|-|1q25|protein-coding	35.56	31.81	105.37	69.71	331.71	331.82	389.84	367.76	1.42916	3.86e-08	9.49e-07	3.23501	3.24e-94	8.92e-92	2.07748	3.87e-40	3.77e-38	0.256782	0.00670838	0.0398213	Hs.518662	NM_052966
NM_022168	chr2	163123589	163175218	-	3582	1	IFIH1|AGS7|Hlcd|IDDM19|MDA-5|MDA5|RLR-2|SGMRT1|-|2q24|protein-coding	74.75	92.41	282.28	331.48	148.1	137.12	270.79	196.22	1.94903	1.06e-32	1.54e-30	0.794861	2.05e-06	1.28e-05	-0.364247	0.0161952	0.0594363	0.778796	9.41e-07	1.45e-05	Hs.163173	NM_022168
NM_003764	chr6	144471654	144513076	+	5500	1	STX11|FHL4|HLH4|HPLH4|-|6q24.2|protein-coding	27.58	19.69	95.71	85.36	54.28	57.59	85.51	95.03	1.91422	1.32e-15	7.01e-14	1.11539	3.66e-06	2.22e-05	-0.0238917	1	1	0.750487	6.29e-05	0.000672311	Hs.118958	NM_003764
NM_015259	chr21	45646710	45660887	-	3294	1	ICOSLG|B7-H2|B7H2|B7RP-1|B7RP1|CD275|GL50|ICOS-L|ICOSL|LICOS|-|21q22.3|protein-coding	230.06	233.3	1001.53	658.7	119.95	122.03	193.66	190.05	1.89315	9.45e-27	1.02e-24	-0.971408	1.77e-14	2.36e-13	-2.11554	3.18e-31	1.9e-29	0.730501	1.98e-08	4.02e-07	Hs.14155	NM_015259
NM_022162	chr16	50731050	50766988	+	4472	1	NOD2|ACUG|BLAU|CARD15|CD|CLR16.3|IBD1|NLRC2|NOD2B|PSORAS1|-|16q21|protein-coding	60.24	45.45	118.91	153.65	152.12	128.89	179.41	124.64	1.33818	4.87e-11	1.68e-09	1.34293	4.49e-14	5.82e-13	0.198866	0.367773	0.81702	0.177055	0.312976	0.808554	Hs.592072	NM_022162
NM_052947	chr18	56148482	56296189	-	7285	1	ALPK2|HAK|-|18q21.31|protein-coding	2.9	1.51	14.5	24.19	270.06	267.38	879.45	871.28	2.90024	1.71e-06	3.29e-05	6.67765	2.38e-124	1.24e-121	5.56084	4.72e-230	4.16e-226	1.76242	1.74e-94	1.31e-91	Hs.628152	NM_052947
NM_024615	chr5	49962772	50142356	+	7149	1	PARP8|ARTD16|pART16|-|5q11.1|protein-coding	68.94	62.11	243.62	230.47	127.99	126.15	213.79	199.93	1.88072	1.67e-31	2.26e-29	0.899901	2.71e-08	2.11e-07	-0.191717	0.144746	0.386055	0.766658	1.67e-09	3.94e-08	Hs.369581	NM_024615
NM_016234	chr10	114135956	114188138	+	3331	1	ACSL5|ACS2|ACS5|FACL5|-|10q25.2|protein-coding	39.19	27.27	218.48	176.41	268.72	248.18	699.2	657.78	2.5525	8.64e-34	1.3e-31	2.85125	4.6e-64	5.61e-62	1.76804	5.44e-48	7.13e-46	1.44243	6.69e-57	2.13e-54	Hs.11638	NM_016234
NM_004974	chr1	111145776	111148975	-	2245	1	KCNA2|EIEE32|HBK5|HK4|HUKIV|KV1.2|MK2|NGK1|RBK2|-|1p13|protein-coding	2.18	1.51	17.4	14.23	0.67	1.37	1.68	6.17	2.99833	4.39e-06	7.77e-05	-1.05942	0.689243	1	-2.15334	0.000484296	0.00248893	1.88873	0.116096	0.39751	Hs.248139	NM_004974
NM_004666	chr6	133001997	133035194	-	3835	1	VNN1|HDLCQ8|Tiff66|-|6q23-q24|protein-coding	0	0	7.73	14.23	0	0	7.55	0	6.34101	6.47e-06	0.000111199	0	1	1	-1.20751	0.0391059	0.128174	5.23711	0.015588	0.0801575	Hs.12114	NM_004666
NM_000422	chr17	39775692	39780882	-	1564	1	KRT17|39.1|CK-17|K17|PC|PC2|PCHC1|-|17q21.2|protein-coding	7.98	6.06	26.1	14.23	2.68	1.37	3.35	2.47	1.55353	0.000691688	0.00744811	-1.6904	0.0208446	0.0672551	-2.76094	1.16e-06	9.14e-06	0.453477	0.7561	1	Hs.2785	NM_000422
NM_014398	chr3	182840003	182880667	-	3333	1	LAMP3|CD208|DC LAMP|DC-LAMP|DCLAMP|LAMP|LAMP-3|TSC403|-|3q26.3-q27|protein-coding	27.58	28.78	92.81	68.29	69.69	67.19	118.21	66.64	1.59252	8.74e-10	2.65e-08	1.26131	4.53e-08	3.43e-07	0.209752	0.453522	0.962912	0.520621	0.0370705	0.163715	Hs.518448	NM_014398
NM_022121	chr6	138409642	138428660	-	4297	1	PERP|KCP1|KRTCAP1|PIGPC1|THW|dJ496H19.1|-|6q24|protein-coding	2893.48	3013.24	14869.2	14275.1	1802.62	1535.69	4683.99	3080.33	2.34717	6.7e-159	1.11e-155	-0.851923	1.13e-22	2.56e-21	-1.90135	2.29e-34	1.67e-32	1.27681	3.44e-17	1.86e-15	Hs.201446	NM_022121
NM_003936	chr2	219824350	219826877	+	2525	1	CDK5R2|NCK5AI|P39|p39nck5ai|-|2q35|protein-coding	17.42	9.09	33.84	29.88	6.7	8.23	9.22	4.94	1.17791	0.000508673	0.00570253	-1.03813	0.0511759	0.148428	-2.08444	2.32e-07	2.01e-06	0.109052	1	1	Hs.158460	NM_003936
NM_002699	chr1	38509523	38512450	-	2925	1	POU3F1|OCT6|OTF6|SCIP|-|1p34.1|protein-coding	22.5	21.21	51.24	41.26	14.74	12.34	13.41	14.81	1.13334	9.68e-05	0.00130706	-0.691744	0.0645454	0.181745	-1.73677	7.45e-08	6.91e-07	0.0652016	0.89669	1	Hs.1837	NM_002699
NM_014002	chr1	206643586	206670223	+	3450	1	IKBKE|IKK-E|IKK-i|IKKE|IKKI|-|1q32.1|protein-coding	161.84	178.76	904.86	913.36	247.94	237.21	619.56	629.4	2.47672	3.14e-101	2.86e-98	0.502765	5.65e-05	0.000294022	-0.536895	7.66e-09	8.05e-08	1.41452	8.67e-56	2.58e-53	Hs.321045	NM_014002
NM_001098672	chr11	93754378	93847374	+	5929	1	HEPHL1|-|-|11q21|protein-coding	6.53	6.06	23.2	19.92	89.13	76.78	132.46	140.69	1.80068	0.000155768	0.00201032	3.67257	4.73e-31	1.7e-29	2.63351	6.26e-31	3.68e-29	0.741366	8.51e-07	1.32e-05	Hs.669645	NM_001098672
NM_001172895	chr7	116165063	116201239	+	3197	1	CAV1|BSCL3|CGL3|LCCNS|MSTP085|PPH3|VIP21|-|7q31.1|protein-coding	84.18	83.32	442.76	459.52	62.99	74.04	167.67	174.01	2.46767	2.15e-70	9.97e-68	-0.360568	0.0613233	0.174211	-1.39665	3.73e-32	2.38e-30	1.40877	1.82e-19	1.17e-17	Hs.74034	NM_001753
NM_001162893	chr1	175126123	175162229	-	4714	1	KIAA0040|-|-|1q25.1|protein-coding	214.09	169.67	514.3	519.28	206.4	185.11	252.35	241.89	1.43814	6.05e-31	8.01e-29	-0.0250154	0.935064	1	-1.0552	3.48e-22	1.15e-20	0.380276	0.000661409	0.00542433	Hs.518138	NM_014656
NM_000243	chr16	3292028	3306627	-	3487	1	MEFV|FMF|MEF|TRIM20|-|16p13.3|protein-coding	57.33	57.57	209.78	217.67	137.37	105.58	223.85	220.91	1.93563	9.74e-31	1.28e-28	1.08617	1.42e-08	1.14e-07	0.0656743	0.648363	1	0.885624	2.06e-11	6.15e-10	Hs.632221	NM_000243
NM_018284	chr1	89472360	89488549	-	3027	1	GBP3|-|-|1p22.2|protein-coding	41.37	34.84	105.37	120.93	123.97	119.29	166	169.07	1.56112	6.89e-14	3.12e-12	1.60558	4.54e-18	7.79e-17	0.582414	0.000160697	0.000901134	0.511795	0.000119474	0.00120005	Hs.720167	NM_018284
NM_001508	chr2	133174147	133404169	+	2817	1	GPR39|-|-|2q21-q22|protein-coding	0.73	0	7.73	4.27	0.67	1.37	6.71	2.47	3.41331	0.00115192	0.0116144	0.719537	1	1	-0.334322	0.828294	1	2.37525	0.0417801	0.179604	Hs.432395	NM_001508
NM_001001396	chr1	203595915	203713209	+	8896	1	ATP2B4|ATP2B2|MXRA1|PMCA4|PMCA4b|PMCA4x|-|1q32.1|protein-coding	65.32	69.69	293.89	243.28	182.27	191.96	364.69	367.76	2.05915	5.76e-32	7.9e-30	1.44078	4.21e-21	8.71e-20	0.436839	0.000442721	0.00229353	1.03811	4.04e-23	3.18e-21	Hs.343522	NM_001684
NM_006512	chr11	18252902	18258384	-	659	1	SAA4|C-SAA|CSAA|-|11p15.1-p14|protein-coding	2.9	0	21.27	18.49	2.68	5.48	14.25	22.21	3.3217	1.33e-08	3.48e-07	0.819643	0.233113	0.538173	-0.192986	0.734602	1	2.303	3.1e-05	0.000355763	Hs.1955	NM_006512
NM_015150	chr3	16357352	16555222	-	2990	1	RFTN1|MIG2|PIB10|PIG9|RAFTLIN|-|3p24.3|protein-coding	1.45	0	7.73	8.54	16.75	17.83	71.26	50.6	2.92537	0.0006388	0.00695217	3.94169	2.02e-09	1.77e-08	2.93026	4.5e-16	9.72e-15	1.91767	8.1e-12	2.56e-10	Hs.98910	NM_015150
NM_016315	chr2	189156396	189460652	+	3484	1	GULP1|CED-6|CED6|GULP|-|2q32.3-q33|protein-coding	123.37	134.83	324.82	406.88	393.36	437.4	615.37	528.2	1.54772	8.79e-24	8.11e-22	1.65472	5.46e-42	3.08e-40	0.668435	9.72e-08	8.88e-07	0.542405	7.96e-08	1.45e-06	Hs.470887	NM_016315
NM_153212	chr1	35225342	35229325	+	2836	1	GJB4|CX30.3|EKV|-|1p34.3|protein-coding	13.79	16.66	43.5	27.03	26.8	15.08	24.31	32.09	1.34134	0.000247961	0.00301623	0.58351	0.184164	0.442665	-0.397654	0.253446	0.609329	0.33686	0.224127	0.641745	Hs.351203	NM_153212
NM_001139488	chr2	33701321	33789798	+	4761	1	RASGRP3|GRP3|-|2p25.1-p24.1|protein-coding	26.85	34.84	129.54	163.61	120.62	108.32	259.06	303.59	2.32683	3.99e-24	3.75e-22	1.93707	3.79e-20	7.36e-19	0.955752	3.1e-10	3.86e-09	1.32485	1.71e-23	1.41e-21	Hs.143674	NM_015376
NM_006270	chr19	50138549	50143400	-	978	1	RRAS|-|-|19q13.33|protein-coding	105.96	112.11	211.71	211.98	111.24	78.16	99.77	90.09	1.01335	1.25e-11	4.64e-10	-0.171874	0.265433	0.591921	-1.14219	1.7e-14	3.19e-13	0.0171946	0.836957	1	Hs.515536	NM_006270
NM_005715	chr6	149068271	149398126	+	4381	1	UST|2OST|-|6q25.1|protein-coding	7.98	12.12	21.27	21.34	120.62	122.03	136.65	138.22	1.22035	0.00640928	0.0496663	3.64778	1.68e-43	9.95e-42	2.68407	3.48e-32	2.24e-30	0.241055	0.0871801	0.318449	Hs.657370	NM_005715
NM_000246	chr16	10971055	11018840	+	4632	1	CIITA|C2TA|CIITAIV|MHC2TA|NLRA|-|16p13|protein-coding	2.9	6.06	29.97	32.72	8.04	1.37	28.5	14.81	2.98585	6.51e-10	1.99e-08	0.500818	1	1	-0.446247	0.137774	0.370588	2.01275	4.03e-06	5.56e-05	Hs.701991	NM_000246
NM_014981	chr3	108099216	108248169	-	7030	1	MYH15|-|-|3q13.13|protein-coding	6.53	3.03	21.27	27.03	43.56	50.73	99.77	101.2	2.15571	1.76e-06	3.37e-05	3.03657	9.38e-17	1.47e-15	2.0831	5.97e-18	1.48e-16	1.18302	4.87e-10	1.23e-08	Hs.731060	NM_014981
NR_106951	chr6	31323001	31323093	-	82.6	10	MIR6891|hsa-mir-6891|-|-|ncRNA	5.81	9.09	33.84	27.03	4.02	5.48	15.09	3.7	2.19269	2.53e-07	5.53e-06	-0.632	0.412802	0.853643	-1.56137	2.97e-05	0.000189195	1.22186	0.0833784	0.307191		NR_106951
NM_001233	chr7	116139655	116148595	+	3085	1	CAV2|CAV|-|7q31.1|protein-coding	156.76	142.41	331.59	301.61	126.65	157.68	144.2	151.8	1.11638	2.5e-16	1.4e-14	-0.162325	0.356118	0.757441	-1.10394	3.19e-16	6.94e-15	0.151799	0.370802	0.912926	Hs.212332	NM_001233
NM_001018116	chr9	103340361	103350669	+	3092	1	MURC|CAVIN4|cavin-4|-|9q31.1|protein-coding	2.18	3.03	17.4	7.11	4.69	1.37	8.38	11.11	2.3961	0.000588815	0.00645546	0.491837	0.777419	1	-0.456505	0.556849	1	1.43512	0.0109056	0.0596134	Hs.99004	NM_001018116
NM_005110	chr5	179727700	179780315	-	2990	1	GFPT2|GFAT2|-|5q34-q35|protein-coding	100.15	115.14	233.95	202.02	48.92	43.88	54.49	43.19	1.09742	1.21e-11	4.52e-10	-1.1934	5.66e-11	5.7e-10	-2.13647	1.66e-31	1.01e-29	0.138151	0.594453	1	Hs.696497	NM_005110
NM_017912	chr4	89299891	89364249	+	3864	1	HERC6|-|-|4q22.1|protein-coding	15.24	24.24	35.77	39.83	46.91	47.99	56.17	39.49	1.07434	0.0014326	0.0140482	1.33528	6.73e-06	3.94e-05	0.390278	0.176422	0.45725	0.115758	0.743602	1	Hs.529317	NM_017912
NM_002015	chr13	41129801	41240734	-	5733	1	FOXO1|FKH1|FKHR|FOXO1A|-|13q14.1|protein-coding	179.98	169.67	485.3	462.37	192.99	193.33	280.02	248.06	1.47544	1.11e-33	1.66e-31	0.0977564	0.421679	0.869553	-0.832817	3.95e-13	6.61e-12	0.522289	7.21e-06	9.49e-05	Hs.370666	NM_002015
NM_007036	chr5	54273695	54281414	-	2084	1	ESM1|endocan|-|5q11.2|protein-coding	6.53	10.6	118.91	115.24	195	168.65	1306.18	1480.93	3.92052	1.69e-40	3.41e-38	4.49827	1.32e-66	1.7e-64	3.56964	3.68e-171	1.08e-167	2.96908	6.56e-188	2.48e-184	Hs.129944	NM_007036
NM_001142569	chr1	200863949	200884864	+	4193	1	C1orf106|-|-|1q32.1|protein-coding	216.99	227.24	471.76	479.44	132.01	154.94	167.67	139.45	1.1489	5.49e-23	4.79e-21	-0.686777	1.72e-07	1.21e-06	-1.60743	1.12e-38	1.01e-36	0.201822	0.232412	0.658274	Hs.518997	NM_018265
NR_034119	chr13	107028911	107030142	+	913	1	LINC00460|-|-|13q33.3|ncRNA	5.81	6.06	24.17	27.03	20.1	21.94	48.63	40.73	2.12667	2.9e-06	5.33e-05	1.76231	7.84e-05	0.000399023	0.836922	0.00407313	0.0173391	1.18492	2.2e-05	0.000261113	Hs.559194	NR_034119
NM_006186	chr2	157180944	157189287	-	3521	1	NR4A2|HZF-3|NOT|NURR1|RNR1|TINUR|-|2q22-q23|protein-coding	15.97	22.72	34.8	36.99	8.04	16.45	11.74	9.87	1.00884	0.00297267	0.0261675	-0.772235	0.0879439	0.23718	-1.6873	1.48e-06	1.15e-05	0.0674925	1	1	Hs.563344	NM_006186
NM_173545	chr2	68694691	68807294	+	3837	1	APLF|APFL|C2orf13|PALF|Xip1|ZCCHH1|-|2p13.3|protein-coding	36.29	36.36	100.54	102.43	24.79	30.17	34.37	44.43	1.52277	1.2e-12	4.93e-11	-0.479357	0.105012	0.276613	-1.38748	9.39e-11	1.23e-09	0.591543	0.0334144	0.150348	Hs.720369	NM_173545
NM_138455	chr8	104383743	104395232	+	1272	1	CTHRC1|-|-|8q22.3|protein-coding	25.4	48.48	81.21	86.78	379.96	353.76	495.48	451.68	1.35094	5.13e-07	1.07e-05	3.43405	2.96e-87	6.53e-85	2.50933	1.45e-70	5.57e-68	0.424715	4.13e-06	5.68e-05	Hs.405614	NM_138455
NM_005160	chr22	25960861	26125258	+	9032	1	ADRBK2|BARK2|GRK3|-|22q12.1|protein-coding	122.65	139.38	256.18	297.34	188.97	211.16	238.1	196.22	1.13391	2.42e-14	1.14e-12	0.58277	2.36e-05	0.000129172	-0.321109	0.0160177	0.0588585	0.211205	0.135891	0.442004	Hs.657494	NM_005160
NM_001010897	chr13	44947978	44971850	+	779	1	SERP2|C13orf21|bA269C23.1|-|13q14.11|protein-coding	17.42	16.66	42.54	35.57	21.44	9.6	15.93	27.15	1.24605	0.000107711	0.0014407	-0.018942	0.81778	1	-0.934438	0.003842	0.0164266	0.324271	0.256157	0.700732	Hs.377972	NM_001010897
NM_012449	chr7	89783689	89794141	+	1306	1	STEAP1|PRSS24|STEAP|-|7q21|protein-coding	303.36	309.05	1471.36	1314.55	240.57	208.42	591.89	491.18	2.2345	3.64e-88	2.47e-85	-0.455938	3.34e-05	0.000179314	-1.35318	2.01e-33	1.39e-31	1.31933	5.65e-30	6.64e-28	Hs.61635	NM_012449
NM_001261403	chr10	104155353	104162286	+	3193	1	NFKB2|CVID10|H2TF1|LYT-10|LYT10|NF-kB2|p100|p52|-|10q24|protein-coding	388.27	402.98	2382.02	2276.28	461.04	496.36	1497.33	1457.48	2.60639	1.16e-145	1.62e-142	0.235906	0.0118403	0.0404517	-0.651433	2.93e-14	5.37e-13	1.69805	1.4e-117	1.76e-114	Hs.73090	NM_002502
NM_001002919	chr2	279561	288308	-	1390	1	FAM150B|PRO1097|RGPG542|-|2p25.3|protein-coding	7.98	0	29	27.03	2.68	1.37	10.06	1.23	2.41473	1.3e-08	3.4e-07	-1.21198	0.290549	0.640194	-2.1016	4.21e-07	3.53e-06	1.51643	0.0957943	0.344072	Hs.355207	NM_001002919
NM_004556	chr6	44225903	44233525	-	2573	1	NFKBIE|IKBE|-|6p21.1|protein-coding	87.09	74.23	635.14	573.34	121.29	102.84	425.05	478.83	2.92169	1.37e-93	1.04e-90	0.437453	0.00965844	0.0336095	-0.42531	0.000177402	0.000987486	2.03185	5.07e-63	1.89e-60	Hs.458276	NM_004556
NM_000782	chr20	52769988	52790516	-	3252	1	CYP24A1|CP24|CYP24|HCAI|P450-CC24|-|20q13|protein-coding	50.08	42.42	188.51	221.94	29.49	24.68	77.97	45.66	2.14423	2.16e-31	2.9e-29	-0.799569	0.00164064	0.00668407	-1.6683	1.31e-17	3.16e-16	1.25456	9.54e-06	0.000122627	Hs.89663	NM_000782
NM_004700	chr1	41249684	41306124	+	4083	1	KCNQ4|DFNA2|DFNA2A|KV7.4|-|1p34|protein-coding	39.19	36.36	164.34	128.04	35.52	26.05	70.42	62.94	1.99691	4.47e-20	3.24e-18	-0.277624	0.261903	0.585382	-1.13567	4.75e-09	5.12e-08	1.11768	3.82e-07	6.27e-06	Hs.473058	NM_004700
NM_031419	chr3	101568358	101579869	+	3912	1	NFKBIZ|IKBZ|INAP|MAIL|-|3p12-q12|protein-coding	13.79	19.69	37.7	42.68	51.6	37.02	76.29	44.43	1.37271	3.94e-05	0.000580117	1.51279	2.43e-06	1.51e-05	0.639823	0.0295654	0.100554	0.494878	0.0629118	0.249059	Hs.319171	NM_031419
NM_001270691	chr20	4129426	4168394	+	2313	1	SMOX|C20orf16|PAO|PAO-1|PAO1|PAOH|PAOH1|SMO|-|20p13|protein-coding	162.56	140.89	513.33	412.57	233.2	259.15	365.53	435.64	1.64278	4.66e-28	5.43e-26	0.619903	4.68e-07	3.14e-06	-0.220107	0.125769	0.345689	0.766389	4.12e-11	1.18e-09	Hs.433337	NM_175839
NM_001165032	chr6	13925098	13980240	+	3490	1	RNF182|-|-|6p23|protein-coding	12.34	10.6	30.94	25.61	30.83	35.65	37.73	49.36	1.32418	0.000406921	0.0046597	1.42317	3.15e-05	0.000169894	0.571524	0.0373204	0.122932	0.448846	0.0837156	0.308091	Hs.111164	NM_152737
NM_000584	chr4	74606223	74609433	+	1699	1	CXCL8|GCP-1|GCP1|IL8|LECT|LUCT|LYNAP|MDNCF|MONAP|NAF|NAP-1|NAP1|-|4q13-q21|protein-coding	0.73	0	63.8	36.99	0	4.11	67.07	65.41	6.42592	3.1e-22	2.59e-20	1.27865	0.630915	1	0.34756	0.137512	0.370165	5.55568	6.1e-33	7.92e-31	Hs.624	NM_000584
NR_117100	chr8	128301921	128494384	-	1555	1	CASC8|CARLo-1|LINC00860|-|8q24.21|ncRNA	25.4	16.66	39.64	54.06	255.32	230.35	280.02	264.1	1.07348	0.000190541	0.00239711	3.40725	2.44e-72	3.68e-70	2.57986	6.54e-50	9.35e-48	0.211714	0.045083	0.190964	Hs.673248	NR_024393
NM_002999	chr20	43953929	43977064	-	2605	1	SDC4|SYND4|-|20q12|protein-coding	1992.85	1987.62	12917.4	9376.83	2437.23	2133.52	7328.21	6730.83	2.5306	1.13e-71	5.45e-69	0.167872	0.044546	0.131154	-0.662347	1.34e-06	1.05e-05	1.67674	5.88e-105	5.55e-102	Hs.632267	NM_002999
NM_004233	chr6	14117865	14137148	+	2470	1	CD83|BL11|HB15|-|6p23|protein-coding	59.51	43.93	518.17	459.52	56.96	43.88	277.5	240.65	3.22688	1.49e-88	1.03e-85	-0.0804295	0.755928	1	-0.908109	1.83e-13	3.17e-12	2.37558	7.43e-52	1.8e-49	Hs.595133	NM_004233
NM_144975	chr17	33570086	33594761	+	4640	1	SLFN5|-|-|17q12|protein-coding	120.47	153.01	265.85	305.87	354.49	345.53	433.44	382.57	1.1362	2.65e-13	1.15e-11	1.37035	2.15e-26	6.08e-25	0.535462	1.13e-05	7.73e-05	0.287236	0.00333846	0.0221256	Hs.709347	NM_144975
NM_002800	chr6	32821938	32827628	+	1039.1	8	PSMB9|LMP2|PSMB6i|RING12|beta1i|-|6p21.3|protein-coding	39.92	45.45	150.81	142.27	69.02	76.78	131.62	148.09	1.85618	4.05e-21	3.1e-19	0.744917	0.000493756	0.00221262	-0.0803533	0.690988	1	1.00941	4.52e-10	1.15e-08	Hs.654585	NM_002800
NM_006509	chr19	45504707	45541456	+	2262	1	RELB|I-REL|IREL|REL-B|-|19q13.32|protein-coding	129.91	140.89	1387.26	1267.6	104.54	134.37	662.31	597.31	3.3532	5.23e-158	8.14e-155	-0.245034	0.150505	0.371516	-1.0687	3.51e-26	1.58e-24	2.51199	1.44e-98	1.23e-95	Hs.654402	NM_006509
NM_000416	chr6	137518621	137540567	-	2111	1	IFNGR1|CD119|IFNGR|IMD27A|IMD27B|-|6q23.3|protein-coding	216.27	253	665.11	489.4	230.52	197.45	346.25	244.35	1.36547	1.32e-17	8.05e-16	-0.123106	0.262473	0.586409	-0.959291	5e-08	4.74e-07	0.524741	0.000782951	0.00629239	Hs.520414	NM_000416
NM_002199	chr4	185308876	185395726	-	2275	1	IRF2|IRF-2|-|4q34.1-q35.1|protein-coding	160.39	169.67	329.65	354.25	272.74	250.92	316.07	287.55	1.09954	2.31e-17	1.39e-15	0.655576	1.08e-07	7.85e-07	-0.163122	0.15237	0.403449	0.259603	0.0134091	0.0709527	Hs.654566	NM_002199
NM_000603	chr7	150688144	150711687	+	4309	1	NOS3|ECNOS|eNOS|-|7q36|protein-coding	24.67	51.51	68.64	66.87	21.44	21.94	28.5	16.04	1.00538	0.00106062	0.0108595	-0.732193	0.0236712	0.0752003	-1.53211	2.46e-09	2.74e-08	0.16956	0.765835	1	Hs.647092	NM_000603
NM_015589	chr14	55034330	55260033	+	6819	1	SAMD4A|SAMD4|SMAUG|SMAUG1|SMG|SMGA|-|14q22.2|protein-coding	311.34	322.69	761.78	771.09	533.42	564.92	735.25	731.83	1.32188	4.07e-36	6.73e-34	0.756441	1.3e-15	1.87e-14	-0.0573477	0.54561	1	0.486133	1.1e-09	2.66e-08	Hs.98259	NM_015589
NM_000201	chr19	10381517	10397291	+	3237	1	ICAM1|BB2|CD54|P3.58|-|19p13.3-p13.2|protein-coding	306.26	292.39	4410.21	3400.19	455.01	307.14	3101.14	2486.73	3.74709	9.95e-151	1.46e-147	0.331838	0.039728	0.118941	-0.479492	0.000513834	0.00262038	2.91168	1.54e-88	9.97e-86	Hs.643447	NM_000201
NM_023112	chr14	94492724	94515276	+	3865	1	OTUB2|C14orf137|OTB2|OTU2|-|14q32.12|protein-coding	50.08	63.63	125.67	145.11	180.26	174.14	233.91	250.52	1.33142	1.35e-11	4.97e-10	1.66556	2.12e-23	5.01e-22	0.851658	2.24e-09	2.5e-08	0.497284	1.36e-05	0.000169395	Hs.278815	NM_023112
NM_052951	chr20	44420576	44440066	+	1275	1	DNTTIP1|C20orf167|Tdif1|dJ447F3.4|-|20q13.12|protein-coding	1270.03	1169.54	4398.61	4384.68	1403.23	1479.48	2718.84	3037.14	1.88686	4.8e-99	3.97e-96	0.195115	0.00964989	0.0335866	-0.604893	4.91e-12	7.34e-11	1.05878	3.25e-46	6.73e-44	Hs.472852	NM_052951
NM_021199	chr15	45926938	45983492	+	1991	1	SQRDL|CGI-44|PRO1975|SQOR|-|15q15|protein-coding	52.98	40.9	131.48	116.66	58.3	78.16	77.13	116.01	1.40299	1.51e-12	6.13e-11	0.396127	0.0469176	0.137297	-0.394839	0.0694768	0.209615	0.575176	0.0123063	0.0659751	Hs.511251	NM_021199
NM_058237	chr14	94640649	94746072	+	3841	1	PPP4R4|CFAP14|KIAA1622|PP4R4|-|14q32.2|protein-coding	11.61	16.66	67.67	72.56	29.49	27.42	99.77	64.17	2.42502	3.24e-16	1.8e-14	1.07497	0.00315442	0.0121745	0.267832	0.290615	0.676176	1.60115	4.67e-10	1.19e-08	Hs.259599	NM_020958
NM_172229	chr16	3014217	3018384	+	2046	1	KREMEN2|KRM2|-|16p13.3|protein-coding	419.47	449.94	911.62	812.35	206.4	178.25	258.22	170.31	1.04287	5.8e-21	4.39e-19	-1.17688	7.98e-27	2.31e-25	-1.98443	3.27e-39	3.03e-37	0.221681	0.210797	0.61659	Hs.661128	NM_024507
NM_021101	chr3	190023490	190040235	-	3446	1	CLDN1|CLD1|ILVASC|SEMP1|-|3q28-q29|protein-coding	190.87	187.85	606.14	603.21	164.85	142.6	306.84	246.82	1.7164	6.65e-50	1.85e-47	-0.311088	0.01355	0.0457028	-1.10758	2.92e-21	9.13e-20	0.900602	4.07e-11	1.17e-09	Hs.439060	NM_021101
NM_033400	chr14	23990064	24020858	-	9170	1	ZFHX2|ZFH-5|ZNF409|-|14q11.2|protein-coding	25.4	28.78	61.87	55.48	23.45	24.68	31.86	27.15	1.19761	8.39e-06	0.000141335	-0.18537	0.565942	1	-0.978692	0.000136702	0.000774789	0.384601	0.226905	0.64718	Hs.508937	NM_033400
NM_002908	chr2	61108630	61155291	+	7814	1	REL|C-Rel|-|2p13-p12|protein-coding	129.18	157.56	258.12	294.49	215.78	231.73	259.06	227.08	1.01332	1.63e-11	5.96e-10	0.634005	4.5e-06	2.71e-05	-0.160443	0.19198	0.48905	0.203664	0.105566	0.369781	Hs.631886	NM_002908
NM_031895	chr19	54466290	54493469	+	8745	1	CACNG8|-|-|19q13.4|protein-coding	97.97	127.26	406.99	432.49	41.55	32.91	93.06	71.58	1.98556	1.14e-42	2.39e-40	-1.53729	5.52e-14	7.11e-13	-2.31196	3.23e-60	7.49e-58	1.1804	4.01e-08	7.7e-07	Hs.631595	NM_031895
NR_003505	chr20	56807833	56884495	-	2381	1	PPP4R1L|C20orf192|PPP4R1P1|PRO1085|-|20q13.32|pseudo	25.4	39.39	93.77	81.09	75.72	71.3	123.24	120.94	1.58408	2.88e-10	9.12e-09	1.26091	1.41e-07	1.01e-06	0.470285	0.00654353	0.0264997	0.780255	8.08e-07	1.25e-05	Hs.473179	NM_018498
NM_004900	chr22	39378404	39388784	+	1528	1	APOBEC3B|A3B|APOBEC1L|ARCD3|ARP4|DJ742C19.2|PHRBNL|bK150C2.2|-|22q13.1-q13.2|protein-coding	674.2	660.52	1479.09	1552.14	824.25	852.86	1076.47	1088.48	1.22352	1.03e-39	1.99e-37	0.288102	0.000348156	0.00159971	-0.478442	1.92e-08	1.93e-07	0.431901	9.23e-10	2.25e-08	Hs.226307	NM_004900
NM_013416	chr22	37257030	37274059	+	1632	1	NCF4|NCF|P40PHOX|SH3PXD4|-|22q13.1|protein-coding	0	0	12.57	5.69	0	0	6.71	2.47	6.24068	2.49e-05	0.000384116	0	1	1	-0.948013	0.185462	0.476431	5.45702	0.00223849	0.0156428	Hs.474781	NM_000631
NM_001196	chr22	18216906	18257261	-	2193	1	BID|FP497|-|22q11.1|protein-coding	388.99	321.17	1084.67	951.77	556.2	540.24	924.72	879.92	1.54866	5.63e-38	1.03e-35	0.568536	1.26e-08	1.02e-07	-0.172428	0.0948751	0.272423	0.777936	2.27e-24	1.98e-22	Hs.517145	NM_001196
NM_015111	chr5	177540556	177553107	+	5980	1	N4BP3|LZTS4|-|5q35.3|protein-coding	22.5	25.75	251.35	203.44	22.11	26.05	131.62	133.28	3.31739	2.52e-49	6.73e-47	-0.0415433	1	1	-0.790788	6.9e-07	5.58e-06	2.55141	1.62e-35	2.36e-33	Hs.101761	NM_015111
NM_017554	chr3	122399672	122449687	+	7689	1	PARP14|ARTD8|BAL2|PARP-14|pART8|-|3q21.1|protein-coding	381.73	392.37	756.95	742.63	778.68	737.68	890.35	826.85	1.00232	3.24e-22	2.7e-20	0.944675	9.35e-26	2.54e-24	0.202418	0.0340113	0.113487	0.237829	0.00188382	0.0135362	Hs.518203	NM_017554
NM_006493	chr13	77566059	77576652	+	2794	1	CLN5|NCL|-|13q21.1-q32|protein-coding	92.89	53.02	195.28	155.07	77.73	54.85	98.93	85.15	1.2478	8.87e-09	2.38e-07	-0.196475	0.460169	0.929934	-0.927335	1.98e-07	1.73e-06	0.48395	0.00794933	0.0458303	Hs.30213	NM_006493
NM_015247	chr16	50775961	50835846	+	8691	1	CYLD|BRSS|CDMT|CYLD1|CYLDI|EAC|MFT|MFT1|SBS|TEM|USPL2|-|16q12.1|protein-coding	230.06	216.64	629.34	708.49	368.57	392.15	650.58	654.08	1.61138	2.43e-43	5.18e-41	0.713041	8.73e-12	9.44e-11	-0.0245764	0.796817	1	0.848112	1.13e-23	9.42e-22	Hs.578973	NM_015247
NM_003692	chr9	103235520	103339918	+	2474	1	TMEFF1|C9orf2|CT120.1|H7365|TR-1|-|9q31|protein-coding	25.4	15.15	77.34	79.67	22.78	23.31	48.63	46.9	1.87613	4.88e-14	2.24e-12	0.0328719	0.919154	1	-0.704554	0.000864366	0.00420997	1.11723	2.71e-05	0.000315068	Hs.598100	NM_003692
NM_203411	chr17	7758384	7759417	+	870	1	TMEM88|-|-|17p13.1|protein-coding	5.08	0	10.63	11.38	7.37	5.48	15.09	8.64	1.68948	0.00517451	0.0414102	0.925153	0.175784	0.425509	0.184441	0.882265	1	0.932021	0.0820151	0.303606	Hs.389669	NM_203411
NM_003152	chr17	40439565	40463960	+	4278	1	STAT5A|MGF|STAT5|-|17q11.2|protein-coding	42.82	48.48	416.66	357.09	63.66	41.13	267.44	301.12	3.15887	2.52e-71	1.19e-68	0.266086	0.422358	0.870816	-0.45619	0.000506741	0.00258969	2.40294	7.57e-54	1.96e-51	Hs.437058	NM_003152
NM_000193	chr7	155594934	155604967	-	2195	1	SHH|HHG1|HLP3|HPE3|MCOPCB5|SMMCI|TPT|TPTPS|-|7q36|protein-coding	361.41	415.1	1070.17	788.16	97.17	87.75	185.28	75.28	1.31786	9.23e-19	6.06e-17	-2.06696	2.67e-53	2.24e-51	-2.80846	9.13e-24	3.33e-22	0.568596	0.0726945	0.276135	Hs.164537	NM_000193
NM_181523	chr5	67511584	67597649	+	6957	1	PIK3R1|AGM7|GRB1|IMD36|p85|p85-ALPHA|-|5q13.1|protein-coding	288.11	340.86	584.87	667.23	461.71	527.89	583.51	577.56	1.05034	8.05e-18	4.99e-16	0.627519	3.35e-08	2.57e-07	-0.0955825	0.336477	0.761716	0.308837	0.000743512	0.00600094	Hs.132225	NM_181504
NM_015191	chr11	111473115	111597641	+	5725	1	SIK2|LOH11CR1I|QIK|SIK-2|SNF1LK2|-|11q23.1|protein-coding	539.94	586.29	1088.54	1129.6	882.55	915.93	1075.63	1026.78	1.02805	2.99e-25	3e-23	0.646796	5.27e-14	6.8e-13	-0.0685402	0.434428	0.930285	0.292102	5.3e-05	0.00057817	Hs.269128	NM_015191
NM_138402	chr2	231191894	231268445	+	2647	1	SP140L|-|-|2q37.1|protein-coding	18.87	19.69	42.54	38.41	64.33	52.1	88.03	59.24	1.13213	0.000221716	0.00273088	1.60763	4.17e-09	3.54e-08	0.885423	0.000450199	0.00232999	0.397128	0.0653794	0.255463	Hs.589661	NM_138402
NM_001282697	chr10	14560556	14646417	-	3258	1	FAM107B|C10orf45|-|10p13|protein-coding	366.49	359.04	1374.69	1485.27	736.46	785.67	1764.77	1784.52	2.01735	2.68e-85	1.73e-82	1.02359	1.74e-30	6.15e-29	0.319954	0.000159205	0.000893907	1.28893	1.3e-78	7.16e-76	Hs.446315	NM_031453
NM_001039362	chr2	10861775	10925236	+	3224	1	ATP6V1C2|ATP6C2|VMA5|-|-|protein-coding	16.69	12.12	38.67	38.41	25.46	24.68	48.63	24.68	1.38477	1.33e-05	0.000214641	0.694096	0.039355	0.117958	-0.0111184	0.944697	1	0.658917	0.0518595	0.213715	Hs.580464	NM_144583
NM_001369	chr5	13690437	13944589	-	15492	1	DNAH5|CILD3|DNAHC5|HL1|KTGNR|PCD|-|5p15.2|protein-coding	3.63	1.51	18.37	15.65	6.03	1.37	14.25	17.28	2.54581	6.09e-06	0.000105302	0.554905	0.794217	1	-0.15051	0.901444	1	1.82304	0.000106757	0.00108176	Hs.212360	NM_001369
NM_006103	chr20	44098394	44110172	+	561	1	WFDC2|EDDM4|HE4|WAP5|dJ461P17.6|-|20q13.12|protein-coding	116.12	118.17	249.42	207.71	57.63	61.7	71.26	67.88	1.02449	7.88e-11	2.67e-09	-1.0171	2.3e-09	2.01e-08	-1.71808	2.87e-23	1.02e-21	0.302185	0.13176	0.43202	Hs.2719	NM_006103
NM_001291913	chr7	155755326	155759037	+	2532	1	LOC389602|-|-|7q36.3|protein-coding	100.15	99.99	262.95	278.84	38.2	30.17	50.3	67.88	1.47529	1.88e-24	1.8e-22	-1.52732	3.62e-15	5.06e-14	-2.21971	4.41e-41	4.44e-39	0.767003	0.000757678	0.00610411	Hs.583071	NM_001291913
NM_012082	chr8	106331147	106816767	+	4470	1	ZFPM2|DIH3|FOG2|SRXY9|ZC2HC11B|ZNF89B|hFOG-2|-|8q23|protein-coding	23.95	48.48	66.7	86.78	141.4	126.15	170.19	207.33	1.22831	5.02e-05	0.000722419	2.01581	9.53e-19	1.71e-17	1.31473	6.53e-13	1.07e-11	0.52043	0.000154664	0.00151106	Hs.431009	NM_012082
NM_138969	chr8	57212570	57233241	-	3028	1	SDR16C5|RDH#2|RDH-E2|RDHE2|-|8q12.1|protein-coding	11.61	10.6	65.74	61.17	20.77	21.94	80.48	61.71	2.53178	4.85e-16	2.67e-14	0.868272	0.028997	0.0902238	0.185337	0.441574	0.942334	1.82926	4.32e-13	1.56e-11	Hs.170673	NM_138969
NM_000441	chr7	107301080	107358252	+	4905	1	SLC26A4|DFNB4|EVA|PDS|TDH2B|-|7q31|protein-coding	43.54	40.9	197.21	145.11	40.21	19.2	79.65	83.92	2.06748	5.48e-21	4.16e-19	-0.422088	0.0989458	0.262516	-1.08444	3.17e-08	3.1e-07	1.37359	3.51e-10	9.08e-09	Hs.571246	NM_000441
NM_000636	chr6	160102755	160114353	-	1586	1	SOD2|IPOB|MNSOD|MVCD6|-|6q25.3|protein-coding	240.94	275.72	727.95	872.1	306.91	337.3	580.99	640.5	1.68405	1.16e-40	2.36e-38	0.291993	0.0122384	0.0416721	-0.379795	0.000458446	0.00236619	0.991329	1.17e-25	1.09e-23	Hs.487046	NM_000636
NM_030968	chr17	77020158	77045870	+	2973	1	C1QTNF1|CTRP1|GIP|ZSIG37|-|17q25.3|protein-coding	133.53	142.41	477.56	300.18	165.52	157.68	301.81	262.87	1.55626	3.63e-14	1.69e-12	0.216515	0.138503	0.345827	-0.467146	0.0145621	0.0540652	0.867614	5.22e-13	1.86e-11	Hs.201398	NM_030968
NM_001127441	chr7	129984630	130008569	+	2046	1	CPA5|-|-|7q32|protein-coding	3.63	1.51	9.67	15.65	2.01	0	4.19	2.47	2.0444	0.000747869	0.00797838	-1.0919	0.293224	0.64435	-1.75616	0.00475281	0.0199344	1.35787	0.183994	0.556273	Hs.567642	NM_080385
NM_003395	chr1	228109165	228135676	-	1234	1	WNT9A|WNT14|-|1q42|protein-coding	19.59	9.09	131.48	113.81	50.93	58.96	246.48	262.87	2.98128	2.24e-32	3.23e-30	1.7015	5.37e-10	4.96e-09	1.03755	4.49e-13	7.45e-12	2.29759	2.52e-53	6.4e-51	Hs.149504	NM_003395
NM_001008211	chr10	13142082	13180276	+	3579	1	OPTN|ALS12|FIP2|GLC1E|HIP7|HYPL|NRP|TFIIIA-INTP|-|10p13|protein-coding	639.37	678.7	1242.25	1545.02	939.51	957.07	1239.95	1220.53	1.12225	2.42e-22	2.04e-20	0.494969	1.91e-09	1.68e-08	-0.166828	0.103466	0.293177	0.438625	1.05e-10	2.89e-09	Hs.332706	NM_021980
NM_016510	chr2	238969565	239008054	+	2513	1	SCLY|SCL|hSCL|-|2q37.3|protein-coding	423.1	406.01	880.69	782.47	278.1	289.31	360.5	335.68	1.04854	1.57e-21	1.24e-19	-0.594504	2.42e-09	2.1e-08	-1.25183	3.07e-29	1.67e-27	0.368526	0.000259354	0.00238918	Hs.731909	NM_016510
NM_001136528	chr2	224839765	224904036	-	2245	1	SERPINE2|GDN|GDNPF|PI-7|PI7|PN-1|PN1|PNI|-|2q36.1|protein-coding	99.42	65.14	180.78	176.41	342.43	307.14	401.58	443.04	1.09505	4.87e-10	1.5e-08	1.8793	1.65e-36	7.58e-35	1.23673	2.64e-23	9.38e-22	0.415371	1.73e-05	0.000210123	Hs.38449	NM_006216
NM_183376	chr15	98503933	98517068	+	4057	1	ARRDC4|-|-|15q26.3|protein-coding	45	31.81	104.41	86.78	52.27	69.93	88.03	85.15	1.30545	2.85e-09	8.15e-08	0.508092	0.01927	0.0626784	-0.154753	0.454562	0.964732	0.627543	0.00169873	0.0124187	Hs.6093	NM_183376
NM_001198	chr6	106534195	106557814	+	5156	1	PRDM1|BLIMP1|PRDI-BF1|-|6q21|protein-coding	96.52	103.02	383.79	406.88	195.68	238.58	495.48	557.82	2.03859	6.67e-49	1.75e-46	1.0707	8.31e-13	9.75e-12	0.416303	0.00012978	0.000737455	1.36213	6.11e-33	7.92e-31	Hs.436023	NM_001198
NM_001193289	chr22	39353527	39388783	+	1096	1	APOBEC3A_B|-|-|22q13 alternate reference locus|protein-coding	158.93	134.83	322.89	298.76	164.85	180.99	219.65	223.37	1.10387	1.08e-15	5.79e-14	0.15405	0.204653	0.484303	-0.491831	8.43e-05	0.000493917	0.433814	0.000350292	0.00311414	Hs.226307	NM_001193289
NM_016584	chr12	56732663	56734194	+	1036	1	IL23A|IL-23|IL-23A|IL23P19|P19|SGRF|-|12q13.3|protein-coding	64.59	43.93	734.71	554.84	29.49	26.05	210.43	191.29	3.55458	1.26e-78	7.1e-76	-1.04416	5.43e-05	0.000282915	-1.68085	2.99e-28	1.53e-26	2.89022	2.33e-57	7.71e-55	Hs.98309	NM_016584
NM_053279	chr8	11278973	11324276	-	4088	1	FAM167A|C8orf13|D8S265|-|8p23-p22|protein-coding	6.53	3.03	25.13	17.07	4.69	5.48	10.9	14.81	2.03749	1.35e-05	0.000217847	-0.148075	1	1	-0.791082	0.0696855	0.210129	1.37433	0.0133781	0.0708029	Hs.124299	NM_053279
NM_019556	chrX	134021656	134049374	-	2433	1	MOSPD1|DJ473B4|-|Xq26.3|protein-coding	841.12	721.12	1594.14	1708.63	934.82	995.46	1263.43	1258.79	1.11148	3.01e-28	3.59e-26	0.251621	0.00386018	0.0146547	-0.380593	6.88e-06	4.85e-05	0.452863	1.06e-10	2.91e-09	Hs.590789	NM_019556
NM_022370	chr11	124735305	124751370	+	4524	1	ROBO3|HGPPS|HGPS|RBIG1|RIG1|-|11q24.2|protein-coding	21.77	15.15	75.4	69.71	60.98	35.65	124.92	116.01	1.93946	1.62e-13	7.15e-12	1.35421	1.74e-05	9.68e-05	0.731691	4.24e-05	0.000262702	1.28319	5.85e-12	1.88e-10	Hs.435621	NM_022370
NM_018071	chr14	21538419	21558406	+	5910	1	ARHGEF40|SOLO|-|14q11.2|protein-coding	190.14	213.61	991.86	1007.25	211.09	201.56	717.65	580.03	2.36952	4.57e-96	3.66e-93	0.0264375	0.95347	1	-0.609501	1.8e-08	1.81e-07	1.71478	8.04e-48	1.73e-45	Hs.35125	NM_018071
NM_207396	chr1	6266189	6281359	+	3951	1	RNF207|C1orf188|-|1p36.31|protein-coding	150.23	189.37	387.66	379.85	140.06	112.43	206.24	166.6	1.25759	1.16e-19	8.18e-18	-0.397996	0.00832823	0.0293904	-1.02088	1.89e-15	3.9e-14	0.604116	5.14e-05	0.000562951	Hs.716549	NM_173795
NM_001099789	chr17	62079955	62097994	-	1129	1	ICAM2|CD102|-|17q23.3|protein-coding	127.73	86.35	348.02	247.54	180.26	171.39	320.26	281.38	1.48935	2.43e-13	1.05e-11	0.624159	5.19e-05	0.000271235	0.00806968	0.948144	1	0.836341	7.37e-13	2.59e-11	Hs.431460	NM_000873
NM_198390	chr16	81478775	81745367	+	4334	1	CMIP|TCMIP|-|16q23|protein-coding	624.13	627.19	1571.9	1476.73	563.57	599.19	897.9	881.15	1.33059	1.19e-43	2.55e-41	-0.147977	0.0899147	0.241584	-0.772887	2.34e-17	5.54e-16	0.683248	6.05e-19	3.73e-17	Hs.594095	NM_030629
NM_005902	chr15	67358195	67487533	+	6224	1	SMAD3|HSPC193|HsT17436|JV15-2|LDS1C|LDS3|MADH3|-|15q22.33|protein-coding	567.52	640.83	1359.22	1156.63	921.41	896.74	1247.5	1163.76	1.11384	5.75e-22	4.75e-20	0.569715	2.27e-10	2.16e-09	-0.0592187	0.586505	1	0.468009	5.69e-11	1.61e-09	Hs.727986	NM_005902
NM_001004434	chr1	26364513	26372629	-	2489	1	SLC30A2|PP12488|TNZD|ZNT2|ZnT-2|-|1p35.3|protein-coding	17.42	13.63	142.11	98.16	8.71	4.11	37.73	30.85	2.95789	1.06e-24	1.03e-22	-1.19024	0.00826626	0.0292068	-1.80551	3.1e-13	5.23e-12	2.32089	1.18e-10	3.23e-09	Hs.143545	NM_032513
NM_001281956	chr1	33979599	34630875	-	13625	1	CSMD2|dJ1007G16.1|dJ1007G16.2|dJ947L8.1|-|1p34.3|protein-coding	0.73	1.51	11.6	12.8	2.01	2.74	16.77	16.04	3.49838	5.03e-05	0.000724138	1.07724	0.45616	0.925416	0.44397	0.348298	0.782119	2.86565	9.87e-07	1.52e-05	Hs.656915	NM_052896
NM_002801	chr16	67968407	67970780	-	996	1	PSMB10|LMP10|MECL1|beta2i|-|16q22.1|protein-coding	209.01	213.61	495.93	465.21	226.5	268.75	335.35	381.34	1.23686	3.47e-25	3.46e-23	0.171731	0.144626	0.358946	-0.430411	0.00020556	0.00113161	0.609275	2.32e-07	3.93e-06	Hs.9661	NM_002801
NM_001113348	chr1	21543740	21672034	-	5115	1	ECE1|ECE|-|1p36.1|protein-coding	1981.97	2005.8	6769.03	5344.98	1785.2	1560.37	3376.96	3161.79	1.64835	6.43e-44	1.42e-41	-0.282742	0.000540648	0.00240766	-0.886133	5.21e-14	9.35e-13	1.021	1.13e-41	2.01e-39	Hs.195080	NM_001397
NM_145686	chr2	102314165	102511152	+	7608	1	MAP4K4|FLH21957|HEL-S-31|HGK|MEKKK4|NIK|-|2q11.2-q12|protein-coding	1389.05	1427.09	3304.28	3545.3	2242.22	2424.2	3606.68	3659.13	1.32563	5.67e-51	1.61e-48	0.690728	1.17e-20	2.35e-19	0.0927495	0.242619	0.591047	0.702722	3.01e-28	3.37e-26	Hs.701013	NM_004834
NM_025009	chr4	56814974	56899529	+	5707	1	CEP135|CEP4|KIAA0635|MCPH8|-|4q12|protein-coding	136.44	146.95	243.62	314.41	177.58	164.54	212.11	225.84	1.01661	1.45e-10	4.77e-09	0.266542	0.0599625	0.171006	-0.331313	0.0193859	0.0695258	0.395292	0.000689344	0.00561341	Hs.518767	NM_014645
NM_001252385	chr5	150409504	150460645	-	2919	1	TNIP1|ABIN-1|NAF1|VAN|nip40-1|-|5q32-q33.1|protein-coding	988.44	904.43	3598.16	3504.04	1392.51	1376.64	3361.04	3292.6	1.94558	8.02e-100	6.85e-97	0.505637	5.75e-11	5.78e-10	-0.0884127	0.271824	0.640282	1.32429	1.54e-108	1.63e-105	Hs.355141	NM_006058
NM_003632	chr17	40834632	40852011	+	5428	1	CNTNAP1|CASPR|CNTNAP|NRXN4|P190|-|17q21|protein-coding	20.32	19.69	154.68	129.46	32.17	12.34	129.11	96.26	2.87258	3.84e-33	5.68e-31	0.261736	0.713586	1	-0.321538	0.077547	0.228954	2.2518	3.26e-19	2.05e-17	Hs.408730	NM_003632
NM_001425	chr19	48828629	48833810	+	822	1	EMP3|YMP|-|19q13.3|protein-coding	586.39	456	1519.7	1129.6	610.48	629.36	1009.4	1003.33	1.38236	8.16e-20	5.8e-18	0.189979	0.062751	0.177695	-0.397314	0.00276679	0.0121941	0.763659	2.02e-25	1.87e-23	Hs.9999	NM_001425
NM_001256163	chr11	102218105	102249401	+	4062	1	BIRC2|API1|HIAP2|Hiap-2|MIHB|RNF48|c-IAP1|cIAP1|-|11q22|protein-coding	347.62	283.3	1110.77	1166.59	519.34	485.39	1206.42	1104.53	1.86967	1.56e-62	5.89e-60	0.615363	6.23e-09	5.19e-08	0.0314528	0.747942	1	1.25685	2.26e-56	6.87e-54	Hs.696238	NM_001166
NM_006762	chr1	31205315	31230683	-	2230	1	LAPTM5|CLAST6|-|1p34|protein-coding	158.93	177.25	419.56	401.19	37.53	21.94	68.75	28.38	1.3531	7.98e-26	8.28e-24	-2.39871	1.55e-37	7.43e-36	-2.99861	1.33e-49	1.85e-47	0.746803	0.0445948	0.189351	Hs.371021	NM_006762
NM_001200	chr20	6748745	6760910	+	3145	1	BMP2|BDA2|BMP2A|-|20p12|protein-coding	2.18	0	67.67	31.3	3.35	1.37	51.98	67.88	5.05195	2.07e-17	1.25e-15	0.795238	0.456745	0.925568	0.214126	0.428435	0.919878	4.44618	1.16e-27	1.22e-25	Hs.73853	NM_001200
NM_001451	chr16	86544133	86548070	+	2558	1	FOXF1|ACDMPV|FKHL5|FREAC1|-|16q24|protein-coding	30.48	19.69	56.07	71.13	78.4	85.01	115.7	132.05	1.26749	1.02e-06	2.03e-05	1.55097	2.22e-12	2.52e-11	0.978708	3.88e-07	3.27e-06	0.662514	3.99e-05	0.000448701	Hs.155591	NM_001451
NM_002526	chr6	86159302	86205509	+	4057	1	NT5E|CALJA|CD73|E5NT|NT|NT5|NTE|eN|eNT|-|6q14-q21|protein-coding	88.54	87.87	597.44	553.42	187.63	201.56	815.74	833.02	2.75111	1.25e-88	8.95e-86	1.09183	1.34e-14	1.81e-13	0.517951	1.29e-07	1.16e-06	2.1552	8.87e-121	1.23e-117	Hs.153952	NM_002526
NM_001164721	chr1	28473677	28520447	-	4186	1	PTAFR|PAFR|-|1p35-p34.3|protein-coding	5.81	15.15	20.3	24.19	12.06	12.34	18.44	20.98	1.32646	0.00539007	0.0428501	0.406832	0.665004	1	-0.164415	0.742813	1	0.735402	0.0674207	0.261364	Hs.77542	NM_000952
NM_001037335	chr20	62189439	62205592	-	9980	1	HELZ2|PDIP-1|PRIC285|-|20q13.33|protein-coding	544.3	643.86	1601.87	1364.34	500.58	490.87	854.3	789.83	1.37744	1.29e-30	1.68e-28	-0.277672	0.00419066	0.0157781	-0.847743	4.29e-15	8.56e-14	0.791794	9.17e-23	7.05e-21	Hs.517180	NM_033405
NM_001161572	chr22	38597939	38612517	+	2460	1	MAFF|U-MAF|hMafF|-|22q13.1|protein-coding	192.32	207.55	468.86	453.83	300.88	329.08	444.34	529.43	1.26495	1.13e-25	1.17e-23	0.621513	6.27e-08	4.67e-07	0.0723561	0.503461	1	0.689861	2.12e-10	5.65e-09	Hs.517617	NM_012323
NM_175884	chr7	106297211	106301634	-	4421	1	CCDC71L|C7orf74|-|7q22.3|protein-coding	141.52	140.89	296.79	332.91	219.8	253.66	326.13	364.06	1.19154	2.63e-18	1.67e-16	0.686843	8.86e-08	6.5e-07	0.138517	0.246749	0.599306	0.618199	5.47e-08	1.03e-06	Hs.29692	NM_175884
NM_018664	chr1	212859759	212873327	-	976	1	BATF3|JDP1|JUNDM1|SNFT|-|1q32.3|protein-coding	10.16	7.57	25.13	34.14	20.77	41.13	71.26	44.43	1.66746	1.24e-05	0.000201534	1.57892	8.34e-05	0.000422781	1.0345	0.000586865	0.00296594	1.09486	0.00111767	0.00862103	Hs.62919	NM_018664
NM_003900	chr5	179247842	179265077	+	2892	1	SQSTM1|A170|FTDALS3|OSIL|PDB3|ZIP3|p60|p62|p62B|-|5q35|protein-coding	3625.02	3866.16	12006.8	13048.8	6446.55	6438.94	14464.4	14393.4	1.78537	3.24e-89	2.38e-86	0.74789	5.23e-28	1.62e-26	0.211453	0.00552138	0.0227538	1.22326	4.8e-126	7.05e-123	Hs.587290	NM_003900
NM_012329	chr17	53469974	53499341	-	2714	1	MMD|MMA|MMD1|PAQR11|-|17q|protein-coding	184.34	136.35	463.06	503.63	233.2	220.76	426.73	473.9	1.58797	1.91e-31	2.58e-29	0.427328	0.0016008	0.00653689	-0.0978719	0.372633	0.825415	1.03084	4.79e-24	4.09e-22	Hs.463483	NM_012329
NM_080614	chr20	44402847	44420547	-	991	1	WFDC3|WAP14|dJ447F3.3|-|20q13.12|protein-coding	28.3	21.21	83.14	89.63	34.85	32.91	77.13	75.28	1.77045	8.58e-14	3.86e-12	0.364219	0.186831	0.447451	-0.166161	0.404839	0.877218	1.21677	8.37e-09	1.79e-07	Hs.419126	NM_080614
NM_031958	chr17	39164774	39165366	-	590	1	KRTAP3-1|KAP3.1|KRTAP3.1|-|17q21.2|protein-coding	7.26	1.51	22.23	21.34	35.52	19.2	74.62	88.86	2.04562	1.17e-05	0.000190943	2.40189	9.26e-08	6.77e-07	1.88127	2.15e-13	3.68e-12	1.49726	2.16e-11	6.41e-10	Hs.307027	NM_031958
NM_012101	chr11	119981994	120008863	-	3008	1	TRIM29|ATDC|-|11q23.3|protein-coding	2593.03	2422.41	4793.04	5083.21	999.82	1048.93	1353.13	1367.39	1.01791	5.72e-32	7.89e-30	-1.33461	1.24e-71	1.82e-69	-1.85294	5.78e-114	7.29e-111	0.473781	3.31e-12	1.1e-10	Hs.504115	NM_012101
NM_001542	chr1	117117020	117209578	-	7176	1	IGSF3|EWI-3|LCDD|V8|-|1p13|protein-coding	222.8	265.12	526.87	460.95	255.32	220.76	347.09	329.51	1.08965	2.34e-16	1.32e-14	-0.0269137	0.725873	1	-0.545673	3.04e-06	2.26e-05	0.547019	1.47e-07	2.57e-06	Hs.171057	NM_001542
NM_030576	chr17	61773249	61777519	-	3218	1	LIMD2|-|-|17q23.3|protein-coding	42.82	37.87	324.82	304.45	44.23	37.02	227.2	207.33	2.98155	2.67e-68	1.2e-65	-0.0125935	1	1	-0.527354	2.24e-05	0.000145874	2.4448	4.21e-51	1.01e-48	Hs.591166	NM_030576
NM_001007069	chr8	59465728	59495419	+	2153	1	SDCBP|MDA-9|MDA9|ST1|SYCL|TACIP18|-|8q12|protein-coding	685.09	731.72	1267.38	1520.84	962.29	1006.43	1351.46	1283.47	1.0196	1.03e-20	7.69e-19	0.442541	8.8e-08	6.46e-07	-0.0684898	0.474313	0.992793	0.487698	4.06e-12	1.33e-10	Hs.200804	NM_005625
NM_014220	chr3	149086805	149095568	-	1684	1	TM4SF1|H-L6|L6|M3S1|TAAL6|-|3q21-q25|protein-coding	534.14	457.52	1253.85	1072.69	464.39	444.25	741.96	712.08	1.26604	4.94e-27	5.36e-25	-0.174152	0.0887394	0.238911	-0.676362	2.67e-10	3.35e-09	0.73448	1.21e-19	7.82e-18	Hs.351316	NM_014220
NM_025079	chr1	37940119	37949978	+	2708	1	ZC3H12A|MCPIP|MCPIP1|dJ423B22.1|-|1p34.3|protein-coding	128.45	130.29	341.26	347.13	144.08	111.06	233.07	250.52	1.45697	6.01e-28	6.85e-26	-0.0097671	0.857434	1	-0.509618	1.65e-05	0.000109872	0.931055	1.24e-12	4.25e-11	Hs.656294	NM_025079
NM_022750	chr7	139723544	139763521	-	3782	1	PARP12|ARTD12|MST109|MSTP109|ZC3H1|ZC3HDC1|-|7q34|protein-coding	169.82	175.73	393.46	347.13	186.29	200.19	285.89	285.08	1.15709	5.01e-18	3.14e-16	0.120752	0.334451	0.720625	-0.379203	0.00192096	0.00875499	0.637219	9.57e-09	2.02e-07	Hs.12646	NM_022750
NM_004004	chr13	20761604	20767114	-	2328	1	GJB2|CX26|DFNA3|DFNA3A|DFNB1|DFNB1A|HID|KID|NSRD1|PPK|-|13q11-q12|protein-coding	424.55	428.73	1494.56	1247.68	625.22	541.61	1361.52	1263.73	1.73293	5.85e-49	1.55e-46	0.431724	1.85e-05	0.000102668	-0.0609703	0.585672	1	1.21681	3.48e-50	8.21e-48	Hs.524894	NM_004004
NM_000882	chr3	159706623	159713806	+	1434	1	IL12A|CLMF|IL-12A|NFSK|NKSF1|P35|-|3q25.33|protein-coding	2.9	3.03	14.5	7.11	8.04	5.48	21.8	14.81	1.95626	0.00542675	0.043077	1.22155	0.120647	0.311076	0.716148	0.125444	0.345032	1.44103	0.000931322	0.00732026	Hs.673	NM_000882
NM_004463	chrX	54471887	54522599	-	4255	1	FGD1|AAS|FGDY|MRXS16|ZFYVE3|-|Xp11.21|protein-coding	19.59	4.54	32.87	21.34	48.92	43.88	75.45	49.36	1.01608	0.00628033	0.0487984	1.65666	1.19e-08	9.66e-08	1.18918	3.71e-05	0.000232366	0.506271	0.0302763	0.138676	Hs.709201	NM_004463
NM_021137	chr17	26662548	26674035	+	3800	1	TNFAIP1|B12|B61|BTBD34|EDP1|hBACURD2|-|17q22-q23|protein-coding	567.52	530.23	1166.84	1069.85	1185.44	1225.81	1696.87	1714.18	1.0673	1.15e-25	1.18e-23	1.08817	1.41e-41	7.86e-40	0.610454	1.98e-11	2.77e-10	0.56337	2.58e-18	1.52e-16	Hs.76090	NM_021137
NR_040515	chr19	39390570	39399534	+	2246	1	NFKBIB|IKBB|TRIP9|-|19q13.1|protein-coding	394.07	401.46	935.79	754.02	1023.27	1079.1	1519.97	1643.83	1.13888	9.28e-20	6.58e-18	1.36482	8.63e-56	7.84e-54	0.901348	2.79e-15	5.68e-14	0.651514	1.91e-19	1.22e-17	Hs.9731	NM_002503
NM_002198	chr5	131817301	131826465	-	3542	1	IRF1|IRF-1|MAR|-|5q31.1|protein-coding	367.94	325.71	1100.14	988.76	463.72	542.98	1049.64	1046.52	1.62407	4.21e-47	1.03e-44	0.470277	6.56e-06	3.85e-05	0.00613301	0.937987	1	1.13836	9.83e-42	1.77e-39	Hs.436061	NM_002198
NM_152872	chr10	90750288	90775542	+	2654	1	FAS|ALPS1A|APO-1|APT1|CD95|FAS1|FASTM|TNFRSF6|-|10q24.1|protein-coding	257.63	240.88	494	485.13	226.5	194.7	317.74	270.27	1.00896	5.76e-19	3.85e-17	-0.263933	0.024446	0.0773832	-0.720642	2.79e-10	3.5e-09	0.530522	1.11e-05	0.000140694	Hs.244139	NM_000043
NM_053016	chr9	112542577	112713756	+	9470	1	PALM2|AKAP2|-|9q31.3|protein-coding	19.59	36.36	74.44	71.13	155.47	157.68	275.82	367.76	1.56208	1.8e-08	4.62e-07	2.59303	4.13e-35	1.79e-33	2.13124	3.67e-30	2.08e-28	1.08662	1.69e-13	6.43e-12	Hs.591908	NM_053016
NM_178232	chr15	89420516	89438857	-	1976	1	HAPLN3|EXLD1|HsT19883|-|15q26.1|protein-coding	10.16	10.6	27.07	19.92	13.4	19.2	24.31	27.15	1.25982	0.00299408	0.0263258	0.538005	0.225231	0.523724	0.0830156	0.843868	1	0.786287	0.0264483	0.124354	Hs.447530	NM_178232
NM_001114938	chr1	46085716	46089731	-	2235	1	CCDC17|-|-|1p34.1|protein-coding	2.9	6.06	11.6	15.65	8.04	4.11	15.09	17.28	1.763	0.00431242	0.0358721	0.720445	0.531813	1	0.27045	0.604207	1	1.29363	0.0031908	0.0212481	Hs.18912	NM_152500
NM_014314	chr9	32455300	32526322	-	4736	1	DDX58|RIG-I|RIGI|RLR-1|SGMRT2|-|9p12|protein-coding	58.78	59.08	138.24	160.76	51.6	67.19	86.35	124.64	1.3732	8e-14	3.61e-12	-0.0776573	0.857102	1	-0.514591	0.00781488	0.0310541	0.904815	4.38e-05	0.000487171	Hs.190622	NM_014314
NM_014963	chr19	1107633	1174282	-	4891	1	SBNO2|KIAA0963|SNO|STNO|-|19p13.3|protein-coding	497.85	569.62	1160.07	1018.63	544.14	558.06	809.87	812.04	1.08739	9.69e-22	7.87e-20	0.0242108	0.871591	1	-0.425253	3.17e-05	0.000201165	0.620875	6.1e-16	2.95e-14	Hs.408708	NM_014963
NM_023072	chr19	13906274	13943044	+	4324	1	ZSWIM4|-|-|19p13.13|protein-coding	119.02	107.56	276.48	308.72	142.07	148.08	262.41	261.63	1.38577	2.58e-22	2.17e-20	0.293266	0.0334718	0.102283	-0.145419	0.222089	0.552445	0.921461	5.3e-15	2.35e-13	Hs.466015	NM_023072
NM_032564	chr11	75479778	75512581	+	2444	1	DGAT2|ARAT|GS1999FULL|HMFN1045|-|11q13.5|protein-coding	105.23	81.81	231.05	214.82	23.45	38.39	46.11	50.6	1.25739	1.26e-15	6.71e-14	-1.77414	1.46e-13	1.81e-12	-2.21507	1.16e-36	9.55e-35	0.801217	0.00433312	0.0274954	Hs.129798	NM_032564
NM_024009	chr1	35246790	35251965	+	2213	1	GJB3|CX31|DFNA2|DFNA2B|EKV|-|1p34|protein-coding	531.23	601.44	1203.58	1086.92	480.48	455.22	675.73	712.08	1.07275	5.48e-23	4.79e-21	-0.290384	0.00181709	0.00733745	-0.723239	6.16e-13	1.01e-11	0.617313	3.18e-14	1.3e-12	Hs.522561	NM_024009
NM_003190	chr6	33267472	33282164	-	3752.2	5	TAPBP|NGS17|TAPA|TPN|TPSN|-|6p21.3|protein-coding	2262.83	2296.67	7011.68	5881.33	1669.27	1604.25	3520.33	3190.17	1.54469	1.92e-48	4.97e-46	-0.510746	2.88e-13	3.47e-12	-0.937619	2.58e-18	6.52e-17	1.09506	1.05e-55	3.06e-53	Hs.370937	NM_003190
NM_031449	chr7	44788530	44809479	+	5122	1	ZMIZ2|NET27|TRAFIP20|ZIMP7|hZIMP7|-|7p13|protein-coding	1714.17	1739.17	4408.28	4248.1	983.74	948.84	1780.7	1741.33	1.37017	9.23e-57	3.17e-54	-0.868854	2.3e-32	8.85e-31	-1.29146	2.73e-54	4.78e-52	0.92294	3.49e-45	7.05e-43	Hs.77978	NM_031449
NM_020754	chr3	119013220	119138323	+	8065	1	ARHGAP31|AOS1|CDGAP|-|3q13.33|protein-coding	150.23	139.38	389.59	335.75	210.42	238.58	380.62	427	1.36535	3.02e-22	2.52e-20	0.562593	7.9e-06	4.59e-05	0.144211	0.218765	0.546231	0.919277	8.45e-17	4.41e-15	Hs.668218	NM_020754
NM_001256677	chr15	74275559	74284689	-	2159	1	STOML1|SLP-1|STORP|hUNC-24|-|15q24.1|protein-coding	72.57	51.51	146.94	105.28	66.34	52.1	95.57	80.22	1.03647	2.59e-06	4.82e-05	-0.120545	0.618733	1	-0.526824	0.0099996	0.0386896	0.599051	0.00145157	0.010811	Hs.194816	NM_004809
NM_001165412	chr4	103422486	103538459	+	4056	1	NFKB1|EBP-1|KBF1|NF-kB1|NF-kappa-B|NF-kappaB|NFKB-p105|NFKB-p50|NFkappaB|p105|p50|-|4q24|protein-coding	592.92	612.04	1549.67	1489.54	759.92	887.14	1515.78	1500.68	1.38248	9.04e-48	2.32e-45	0.40608	1.32e-05	7.46e-05	-0.00644132	0.952841	1	0.947452	6.33e-32	7.93e-30	Hs.618430	NM_003998
NM_052864	chr4	113196782	113207059	-	3069	1	TIFA|T2BP|T6BP|TIFAA|-|4q25|protein-coding	177.8	146.95	562.64	478.02	172.89	139.86	377.27	366.53	1.70392	1.74e-34	2.72e-32	-0.0868438	0.565764	1	-0.48674	4.04e-05	0.000251185	1.27292	5.19e-30	6.13e-28	Hs.310640	NM_052864
NM_001254757	chr11	126225540	126284536	+	1841	1	ST3GAL4|CGS23|NANTA3|SAT3|SIAT4|SIAT4C|ST3GalIV|STZ|-|11q24.2|protein-coding	380.28	339.35	839.12	712.76	420.84	377.07	666.51	601.01	1.14701	7.94e-22	6.48e-20	0.111982	0.288889	0.63698	-0.289682	0.0109642	0.0420162	0.719046	2.47e-15	1.14e-13	Hs.591947	NM_006278
NM_004148	chr9	95883771	95896570	-	1275	1	NINJ1|NIN1|NINJURIN|-|9q22|protein-coding	388.99	365.1	1034.4	984.49	270.06	252.29	543.27	485	1.45883	2.32e-44	5.29e-42	-0.562427	5.03e-08	3.79e-07	-0.964151	6.76e-22	2.21e-20	1.03374	1.8e-25	1.68e-23	Hs.494457	NM_004148
NM_012154	chr8	141541264	141645646	-	3479	1	AGO2|EIF2C2|Q10|-|8q24|protein-coding	212.64	231.79	416.66	466.64	367.23	394.89	520.63	601.01	1.04075	3.66e-17	2.17e-15	0.74854	7.23e-12	7.86e-11	0.350183	0.00177955	0.00815831	0.618471	2.51e-10	6.61e-09	Hs.743313	NM_012154
NM_172374	chr19	50392913	50432796	-	2335	1	IL4I1|FIG1|LAAO|LAO|-|19q13.3-q13.4|protein-coding	57.33	78.78	366.39	381.28	55.62	61.7	274.15	212.27	2.56407	1.21e-58	4.28e-56	-0.203507	0.311899	0.679369	-0.596364	4.72e-06	3.41e-05	2.14445	3.09e-34	4.29e-32	Hs.574492	NM_152899
NM_024817	chr15	71433788	72075722	+	9126	1	THSD4|ADAMTSL-6|ADAMTSL6|FVSY9334|PRO34005|-|15q23|protein-coding	42.82	48.48	104.41	92.47	34.18	37.02	62.04	51.83	1.19118	2.23e-08	5.64e-07	-0.380621	0.113942	0.296388	-0.777875	9.14e-05	0.000532166	0.774823	0.00124695	0.00948277	Hs.387057	NM_024817
NM_002203	chr5	52285156	52390609	+	7837	1	ITGA2|BR|CD49B|GPIa|HPA-5|VLA-2|VLAA2|-|5q11.2|protein-coding	532.69	602.95	1753.65	1883.62	599.76	577.26	1454.58	1361.22	1.73196	3.9e-66	1.61e-63	0.0347314	0.801052	1	-0.35931	2.98e-05	0.000189711	1.31639	1.75e-71	8.11e-69	Hs.482077	NM_002203
NM_021127	chr18	57567192	57571538	+	1932	1	PMAIP1|APR|NOXA|-|18q21.32|protein-coding	285.21	333.29	704.75	754.02	307.59	324.96	558.36	552.88	1.29839	8.2e-30	1.02e-27	0.0129633	0.983242	1	-0.383054	6.91e-05	0.000410484	0.883388	2.14e-23	1.75e-21	Hs.96	NM_021127
NR_038842	chr1	37920480	37940044	-	1424	1	LINC01137|-|-|1p34.3|ncRNA	3.63	9.09	17.4	18.49	5.36	2.74	12.58	8.64	1.73799	0.0014019	0.0137574	-0.304263	0.51271	0.987606	-0.694306	0.111462	0.312026	1.32492	0.0185943	0.0926111	Hs.380738	NR_038842
NM_024959	chr12	113736571	113772925	-	2958	1	SLC8B1|NCKX6|NCLX|SLC24A6|-|12q24.13|protein-coding	114.67	110.59	261.02	231.9	131.34	100.09	200.37	188.82	1.17631	3.06e-15	1.56e-13	0.0431372	0.908026	1	-0.341412	0.0119941	0.0455298	0.76632	2.22e-08	4.49e-07	Hs.286194	NM_024959
NM_001098629	chr7	128577991	128590096	+	2882	1	IRF5|SLEB10|-|7q32|protein-coding	180.71	146.95	342.22	332.91	89.8	78.16	129.95	129.58	1.05637	1.92e-15	1e-13	-1.00446	2.98e-10	2.81e-09	-1.37613	8.85e-26	3.78e-24	0.658585	1.48e-05	0.000181765	Hs.521181	NM_032643
NM_001130448	chr15	41062159	41064648	+	2487	1	C15orf62|-|-|15q15.1|protein-coding	62.41	49.99	132.44	147.96	45.57	47.99	93.06	71.58	1.30643	1.22e-12	5e-11	-0.356967	0.134482	0.337219	-0.72734	2.54e-05	0.000163946	0.911684	1.55e-05	0.000190553	Hs.631715	NM_001130448
NM_133467	chr1	41326728	41328018	-	1288	1	CITED4|-|-|1p34.2|1p35-p34|protein-coding	51.53	56.05	328.69	220.51	28.82	28.79	137.49	85.15	2.42114	1.2e-26	1.28e-24	-0.912328	0.000167807	0.000812533	-1.28881	3.68e-08	3.57e-07	2.03159	1.33e-14	5.6e-13	Hs.355820	NM_133467
NR_130728	chr19	46144752	46146092	+	1074	1	EML2-AS1|C19orf83|-|19q13.32|ncRNA	66.77	77.26	222.35	207.71	33.51	41.13	88.03	77.75	1.65726	3.6e-23	3.19e-21	-0.994747	7.67e-06	4.46e-05	-1.36272	3.1e-18	7.82e-17	1.26925	3.63e-09	8.18e-08	Hs.668611	NM_001242348
NM_024430	chr18	43563502	43652250	-	3007	1	PSTPIP2|MAYP|-|18q12|tdb7990|protein-coding	189.42	186.34	406.03	331.48	137.37	143.97	221.33	192.52	1.02555	6.21e-13	2.6e-11	-0.463752	0.000353404	0.00162186	-0.830604	7.24e-09	7.63e-08	0.638483	1.43e-06	2.15e-05	Hs.567384	NM_024430
NM_001860	chr9	115913238	115926422	+	1768	1	SLC31A2|COPT2|CTR2|hCTR2|-|9q32|protein-coding	111.76	75.75	263.92	234.74	83.76	47.99	140.85	129.58	1.40138	9.37e-17	5.41e-15	-0.520031	0.0324345	0.099631	-0.879764	1e-09	1.18e-08	1.01688	6e-08	1.12e-06	Hs.24030	NM_001860
NM_018009	chr12	6561177	6571488	+	1809	1	TAPBPL|TAPBP-R|TAPBPR|-|12p13.31|protein-coding	125.55	107.56	305.49	257.5	183.61	174.14	357.15	288.78	1.30159	2.52e-17	1.5e-15	0.561525	3.91e-05	0.00020777	0.202279	0.158213	0.416047	0.917785	6.22e-13	2.2e-11	Hs.504597	NM_018009
NM_001013841	chr19	4324040	4338847	-	1384	1	STAP2|BKS|-|19p13.3|protein-coding	201.75	231.79	520.1	587.56	177.58	171.39	336.19	355.42	1.4108	1.83e-29	2.24e-27	-0.316824	0.00920144	0.0321546	-0.670558	5.83e-10	7.03e-09	1.03453	4.64e-22	3.45e-20	Hs.194385	NM_017720
NM_174893	chr17	6918056	6920843	+	891	1	C17orf49|BAP18|HEPIS|-|17p13.1|protein-coding	315.69	296.93	610.01	668.66	288.15	289.31	446.85	468.96	1.09229	2.12e-23	1.91e-21	-0.130746	0.228782	0.530071	-0.473845	2.84e-06	2.12e-05	0.721929	7.01e-15	3.07e-13	Hs.511801	NM_174893
NM_003015	chr10	99526508	99531756	-	1878	1	SFRP5|SARP3|-|10q24.1|protein-coding	441.24	459.03	1029.57	909.09	178.25	157.68	316.07	241.89	1.15859	6.06e-26	6.34e-24	-1.42805	1.85e-39	9.59e-38	-1.78054	2.96e-43	3.34e-41	0.790619	3.02e-08	5.95e-07	Hs.279565	NM_003015
NM_005228	chr7	55086725	55275031	+	5570	1	EGFR|ERBB|ERBB1|HER1|NISBD2|PIG61|mENA|-|7p12|protein-coding	1394.13	1654.33	3277.21	2970.54	587.7	618.39	1016.95	870.05	1.08514	1.05e-23	9.6e-22	-1.37058	1.36e-44	8.35e-43	-1.71886	2.23e-61	5.46e-59	0.717476	1.13e-15	5.37e-14	Hs.488293	NM_005228
NR_028137	chr7	107296961	107302243	-	3886	1	SLC26A4-AS1|-|-|7q22.3|ncRNA	21.05	13.63	65.74	69.71	20.1	17.83	52.82	56.77	1.89954	1.46e-12	5.94e-11	0.0248984	0.910965	1	-0.303442	0.178374	0.461495	1.54849	3.52e-09	7.94e-08	Hs.512611	NR_028137
NM_004048	chr15	45003685	45010357	+	981	1	B2M|-|-|15q21.1|protein-coding	2987.1	2840.54	6143.56	5172.84	2705.94	2575.03	4145.75	3819.57	1.00138	7.32e-22	6e-20	-0.178306	0.0108592	0.037414	-0.502425	1.58e-06	1.23e-05	0.652203	2.37e-23	1.9e-21	Hs.534255	NM_004048
NM_030952	chr1	205271191	205290919	-	3428	1	NUAK2|SNARK|-|1q32.1|protein-coding	103.05	98.47	310.32	285.96	96.5	87.75	207.92	223.37	1.60602	1.42e-28	1.72e-26	-0.152821	0.328155	0.709198	-0.475078	0.000239064	0.00130062	1.2591	8.12e-21	5.65e-19	Hs.497512	NM_030952
NM_031430	chr17	1549445	1553392	-	1781	1	RILP|PP10141|-|17p13.3|protein-coding	74.75	53.02	140.18	146.54	54.95	50.73	82.16	98.73	1.14033	2.58e-10	8.23e-09	-0.357926	0.116215	0.301352	-0.67489	8.34e-05	0.000488886	0.797209	1.75e-05	0.000212304	Hs.534497	NM_031430
NM_002985	chr17	34198496	34207377	-	1224	1	CCL5|D17S136E|RANTES|SCYA5|SIS-delta|SISd|TCP228|eoCP|-|17q12|protein-coding	0	0	11.6	12.8	0	0	10.06	6.17	6.55336	7.36e-07	1.49e-05	0	1	1	-0.505102	0.338941	0.766067	6.2119	1.97e-05	0.000235536	Hs.514821	NM_002985
NM_000214	chr20	10618332	10654694	-	5959	1	JAG1|AGS|AHD|AWS|CD339|HJ1|JAGL1|-|20p12.1-p11.23|protein-coding	481.88	490.84	1608.64	1414.14	512.64	477.16	1374.93	1036.65	1.68426	1.26e-54	4.02e-52	0.00211889	0.970498	1	-0.318892	0.0134406	0.0503252	1.34501	1.4e-30	1.7e-28	Hs.224012	NM_000214
NM_024600	chr16	1583658	1605581	+	1849	1	TMEM204|C16orf30|CLP24|-|16p13.3|protein-coding	69.67	78.78	179.81	142.27	80.41	67.19	135.82	128.35	1.20046	3.62e-10	1.14e-08	0.0209876	0.957791	1	-0.296222	0.0828398	0.242524	0.867485	3.11e-08	6.12e-07	Hs.459652	NM_024600
NM_015492	chr15	75494221	75504510	+	4422	1	C15orf39|-|-|15q24.2|protein-coding	482.61	495.39	1138.81	1031.44	464.39	467.56	776.33	863.88	1.19965	3.31e-30	4.19e-28	-0.101453	0.248095	0.56712	-0.405634	9.08e-05	0.000528566	0.870526	7.37e-25	6.57e-23	Hs.17936	NM_015492
NM_001251	chr17	7482805	7485429	+	1848	1	CD68|GP110|LAMP4|SCARD1|-|17p13|protein-coding	18.87	21.21	42.54	44.1	38.87	49.36	72.94	74.05	1.17583	0.000119701	0.00158109	1.07651	0.000189349	0.000908362	0.76646	0.000557868	0.00282912	0.846997	7.64e-05	0.000800539	Hs.647419	NM_001251
NM_001012302	chr11	417930	442011	-	2850	1	ANO9|PIG5|TMEM16J|TP53I5|-|11p15.5|protein-coding	542.85	655.97	1178.44	1195.04	239.23	178.25	390.68	273.97	1.043	1.66e-21	1.3e-19	-1.51351	1.16e-28	3.72e-27	-1.81394	2.07e-43	2.36e-41	0.718829	2.16e-05	0.000256805	Hs.501622	NM_001012302
NM_020895	chr19	35491246	35517373	+	2618	1	GRAMD1A|KIAA1533|-|19q13.13|protein-coding	518.9	549.93	1081.77	1001.56	914.04	851.49	1427.75	1313.09	1.01494	4.05e-23	3.58e-21	0.702097	1.81e-15	2.59e-14	0.399955	2.46e-05	0.000159332	0.691123	1.52e-20	1.04e-18	Hs.515351	NM_020895
NM_012242	chr10	54074041	54077417	+	1799	1	DKK1|DKK-1|SK|-|10q11.2|protein-coding	41.37	62.11	254.25	239.01	139.38	115.18	529.85	518.33	2.38568	3.07e-38	5.72e-36	1.37384	4.05e-11	4.13e-10	1.08668	1.26e-22	4.24e-21	2.06437	1.07e-82	6.41e-80	Hs.40499	NM_012242
NM_004886	chr19	3750771	3761673	-	2145	1	APBA3|MGC:15815|X11L2|mint3|-|19p13.3|protein-coding	179.26	157.56	366.39	315.83	160.83	154.94	270.79	230.78	1.05231	4.22e-14	1.95e-12	-0.144527	0.296307	0.649387	-0.43824	0.00111254	0.00531115	0.734308	4.59e-09	1.01e-07	Hs.25527	NM_004886
NM_145725	chr14	103243816	103377837	+	7762	1	TRAF3|CAP-1|CAP1|CD40bp|CRAF1|IIAE5|LAP1|-|14q32.32|protein-coding	1070.45	1081.68	2161.6	2010.24	1290.65	1306.71	1955.92	2053.56	1.0007	2.62e-27	2.91e-25	0.235603	0.00143625	0.00592681	-0.0543366	0.555019	1	0.68575	2.58e-26	2.52e-24	Hs.510528	NM_003300
NM_181501	chr5	52084136	52249485	+	4765	1	ITGA1|CD49a|VLA1|-|5q11.2|protein-coding	321.5	457.52	1102.07	1401.33	784.04	592.34	2219.17	1350.11	1.74341	5.83e-28	6.67e-26	0.813519	6.18e-07	4.11e-06	0.524125	0.00437219	0.0184991	1.43087	7.74e-15	3.37e-13	Hs.644352	NM_181501
NM_018370	chr12	102271105	102317401	+	3534	1	DRAM1|DRAM|-|12q23.2|protein-coding	94.34	95.44	221.38	206.29	113.25	119.29	228.88	185.12	1.22442	1.69e-15	8.83e-14	0.250911	0.108098	0.28364	-0.0334895	0.815875	1	0.91776	4.21e-10	1.07e-08	Hs.525634	NM_018370
NM_001135648	chr6	128289924	128841819	-	6072	1	PTPRK|R-PTP-kappa|-|6q22.2-q22.3|protein-coding	536.31	569.62	1233.55	1051.35	504.6	429.17	806.51	767.62	1.09974	9.63e-23	8.3e-21	-0.255594	0.00774503	0.0276122	-0.535812	6.14e-07	5e-06	0.795969	5.28e-20	3.51e-18	Hs.155919	NM_002844
NM_017590	chr22	41697507	41756151	+	5903	1	ZC3H7B|RoXaN|-|22q13.2|protein-coding	1246.8	1355.88	2704.91	2452.69	1275.24	1302.6	2000.36	2118.96	1.0355	5.35e-26	5.64e-24	-0.0451751	0.542012	1	-0.321535	0.00054123	0.00275107	0.736156	4.82e-29	5.54e-27	Hs.592188	NM_017590
NM_004710	chr17	76164671	76169009	+	1688	1	SYNGR2|-|-|17q25.3|protein-coding	1149.56	1034.71	2719.41	2253.51	1362.35	1432.86	2555.36	2538.56	1.22892	1.65e-27	1.84e-25	0.308427	8.51e-05	0.000431088	0.0368673	0.720388	1	0.930505	1.09e-49	2.53e-47	Hs.464210	NM_004710
NM_006042	chr17	13397349	13505259	-	4195	1	HS3ST3A1|3-OST-3A|3OST3A1|-|17p12|protein-coding	15.24	15.15	36.74	56.91	8.71	10.97	27.67	16.04	1.61418	8.48e-07	1.7e-05	-0.71036	0.128285	0.32451	-0.991816	0.0010362	0.00497453	1.3163	0.0019962	0.0142392	Hs.462270	NM_006042
NM_001300	chr10	3818188	3827473	-	4656	1	KLF6|BCD1|CBA1|COPEB|CPBP|GBF|PAC1|ST12|ZF9|-|10p15|protein-coding	900.63	901.4	2000.16	1873.66	1082.24	1117.49	1852.8	1957.3	1.14931	4.95e-35	7.98e-33	0.249435	0.00109409	0.00461174	-0.0210927	0.829486	1	0.853626	5.14e-37	8.1e-35	Hs.4055	NM_001300
NM_001010917	chr10	99609995	99631335	+	6441	1	GOLGA7B|C10orf132|C10orf133|bA451M19.3|bA459F3.4|-|10q24.2|protein-coding	391.89	365.1	1455.89	1347.27	237.89	259.15	717.65	747.87	1.92644	2.2e-74	1.08e-71	-0.666459	3.83e-10	3.58e-09	-0.934403	1.49e-22	4.99e-21	1.63271	4.25e-72	2.08e-69	Hs.567524	NM_001010917
NM_001005337	chr1	201252580	201302121	+	5368	1	PKP1|B6P|-|1q32|protein-coding	40.64	42.42	93.77	135.15	36.86	38.39	88.03	74.05	1.48503	2.94e-10	9.28e-09	-0.174727	0.494033	0.976843	-0.449266	0.0236235	0.0825747	1.1929	1.46e-08	3.01e-07	Hs.497350	NM_000299
NM_015831	chr7	100487615	100493541	-	2950	1	ACHE|ACEE|ARACHE|N-ACHE|YT|-|7q22|protein-coding	16.69	12.12	34.8	41.26	16.75	26.05	43.6	34.56	1.34507	2.88e-05	0.000437336	0.361688	0.257423	0.577825	0.0887444	0.876747	1	1.05348	0.000838539	0.0066823	Hs.154495	NM_000665
NM_003392	chr3	55499743	55521670	-	6170	1	WNT5A|hWNT5A|-|3p21-p14|protein-coding	2566.18	2383.02	5910.58	5339.29	2293.15	2034.79	4346.12	3603.6	1.22707	1.49e-38	2.84e-36	-0.227838	0.00522411	0.0192794	-0.495101	3.24e-06	2.4e-05	0.935589	6.93e-24	5.84e-22	Hs.643085	NM_003392
NM_004199	chr5	131528304	131562935	-	2554	1	P4HA2|-|-|5q31|protein-coding	906.44	933.21	3050.03	2594.95	858.42	714.37	2110.18	1837.59	1.66481	6.96e-55	2.24e-52	-0.246877	0.00841056	0.0296614	-0.511302	3.09e-06	2.29e-05	1.37793	2.23e-48	4.89e-46	Hs.519568	NM_004199
NM_001080424	chr17	7743235	7758118	+	6680	1	KDM6B|JMJD3|-|17p13.1|protein-coding	471	460.55	1070.17	900.55	656.05	578.63	1046.29	1104.53	1.12818	1.36e-22	1.16e-20	0.381125	7.21e-05	0.000369351	0.124166	0.238979	0.584027	0.843955	2.28e-26	2.24e-24	Hs.223678	NM_001080424
NM_003687	chr5	131593351	131609147	+	2286	1	PDLIM4|RIL|-|5q31.1|protein-coding	1092.95	1060.47	3148.63	2952.04	1232.35	1245.01	2795.97	2900.15	1.54505	3.65e-64	1.42e-61	0.162849	0.0269322	0.084545	-0.0949562	0.274024	0.644063	1.26115	7.23e-91	5.17e-88	Hs.424312	NM_003687
NM_001288585	chr15	63413999	63423670	+	3000	1	LACTB|G24|MRPL56|-|15q22.1|protein-coding	36.29	24.24	81.21	75.4	41.55	56.22	91.38	95.03	1.33548	1.04e-08	2.77e-07	0.511126	0.0250008	0.0789785	0.241578	0.193186	0.491643	1.05225	1.68e-07	2.91e-06	Hs.410388	NM_032857
NM_001127464	chr16	88493879	88507165	+	13199	1	ZNF469|BCS|BCS1|-|16q24|protein-coding	111.76	116.65	231.05	241.85	31.5	34.28	62.88	44.43	1.09829	3.17e-14	1.48e-12	-1.83662	6.21e-21	1.27e-19	-2.09056	1.6e-35	1.25e-33	0.819182	0.00124208	0.00945114	Hs.54925	NM_001127464
NM_005780	chr13	39917029	40177356	-	2152	1	LHFP|-|-|13q12|protein-coding	63.14	68.17	145.98	115.24	146.76	159.05	253.19	248.06	1.0697	7.27e-08	1.7e-06	1.18651	1.48e-13	1.83e-12	0.922343	3.79e-10	4.68e-09	0.790999	3.23e-11	9.4e-10	Hs.507798	NM_005780
NM_182919	chr19	4815936	4831754	-	2718	1	TICAM1|IIAE6|MyD88-3|PRVTIRB|TICAM-1|TRIF|-|19p13.3|protein-coding	166.92	204.52	420.53	307.3	192.32	186.48	299.3	329.51	1.04562	2.5e-09	7.21e-08	0.0330098	0.953578	1	-0.223941	0.162076	0.425021	0.776676	1.41e-12	4.81e-11	Hs.29344	NM_014261
NM_002994	chr4	74861359	74864446	-	2482	1	CXCL5|ENA-78|SCYB5|-|4q13.3|protein-coding	0.73	1.51	16.43	8.54	0	1.37	4.19	7.4	3.61694	3.56e-05	0.00052793	-0.979045	1	1	-1.23404	0.0433028	0.139851	3.35723	0.00389077	0.0251805	Hs.89714	NM_002994
NM_207380	chr15	40623653	40633168	-	5314	1	C15orf52|-|-|15q15.1|protein-coding	746.78	1010.47	1627	1795.41	1101.68	1065.39	1839.39	1669.75	1.0144	1.28e-14	6.15e-13	0.280379	0.0241553	0.0765637	0.04705	0.620153	1	0.755865	1.17e-25	1.09e-23	Hs.32433	NM_207380
NM_001198812	chr9	103204188	103339918	+	2422	1	MSANTD3-TMEFF1|C9orf3-TMEFF1|C9orf30-TMEFF1|-|9q|protein-coding	167.64	148.47	367.36	391.23	253.98	263.26	518.95	482.54	1.28178	9.79e-24	9e-22	0.645979	4.53e-08	3.43e-07	0.414112	0.000105224	0.000605986	1.02519	1.46e-26	1.45e-24	Hs.598100	NM_001198812
NR_104643	chr5	42985501	42993435	-	2757	1	FLJ32255|-|-|5p12|ncRNA	20.32	10.6	39.64	58.33	18.76	12.34	32.7	46.9	1.53188	1.07e-06	2.1e-05	-0.0730039	1	1	-0.292105	0.310784	0.713689	1.27871	1.73e-05	0.000210123	Hs.535791	NR_104643
NM_001172646	chr20	9049701	9461462	+	5581	1	PLCB4|ARCND2|PI-PLC|-|20p12|protein-coding	181.43	206.03	498.83	458.1	197.69	154.94	402.42	346.78	1.37279	4.17e-27	4.56e-25	-0.119225	0.328182	0.709198	-0.344792	0.00296833	0.0129936	1.12006	3.44e-19	2.15e-17	Hs.472101	NM_000933
NM_005238	chr11	128328656	128392205	-	5232	1	ETS1|ETS-1|EWSR2|c-ets-1|p54|-|11q23.3|protein-coding	1074.08	1043.8	4138.56	4020.47	1405.91	1443.83	4437.51	4664.93	1.98768	8.81e-112	9.71e-109	0.387793	1.14e-07	8.24e-07	0.162937	0.0447043	0.143868	1.73675	4.65e-169	1.37e-165	Hs.369438	NM_005238
NM_001165960	chr17	7999218	8022234	-	3379	1	ALOXE3|ARCI3|E-LOX|eLOX-3|eLOX3|-|17p13.1|protein-coding	21.05	31.81	56.07	66.87	46.24	41.13	88.03	95.03	1.33386	1.81e-06	3.45e-05	0.811455	0.00530828	0.0195601	0.589241	0.00329756	0.0142811	1.09039	8.91e-09	1.89e-07	Hs.232770	NM_021628
NM_001252	chr19	6585850	6591163	-	908	1	CD70|CD27L|CD27LG|TNFSF7|-|19p13|protein-coding	55.88	62.11	215.58	153.65	18.09	28.79	57.85	59.24	1.72431	8.44e-16	4.56e-14	-1.44637	6.44e-08	4.79e-07	-1.67169	3.56e-15	7.18e-14	1.48187	2.3e-08	4.64e-07	Hs.501497	NM_001252
NM_017585	chr9	136336216	136344276	-	2534	1	SLC2A6|GLUT6|GLUT9|HSA011372|-|9q34|protein-coding	972.48	1001.38	2553.13	2106.98	426.2	334.56	877.78	639.27	1.28709	6.98e-31	9.19e-29	-1.38299	4.86e-41	2.67e-39	-1.61054	5.37e-29	2.88e-27	1.04689	1.58e-13	6.02e-12	Hs.244378	NM_017585
NM_001629	chr13	31309645	31338565	+	899	1	ALOX5AP|FLAP|-|13q12|protein-coding	3.63	0	21.27	15.65	3.35	4.11	21.8	24.68	2.9336	3.04e-07	6.53e-06	0.510136	0.554218	1	0.279793	0.386456	0.846117	2.69364	4.88e-08	9.25e-07	Hs.507658	NM_001629
NM_000593	chr6	32812986	32821748	-	2939	8	TAP1|ABC17|ABCB2|APT1|D6S114E|PSF-1|PSF1|RING4|TAP1*0102N|TAP1N|-|6p21.3|protein-coding	782.34	727.18	1814.55	1354.38	467.07	375.7	757.89	751.57	1.11501	8.33e-17	4.85e-15	-0.859451	9.59e-17	1.5e-15	-1.0699	1.28e-15	2.67e-14	0.875744	1.32e-20	9.07e-19	Hs.352018	NM_000593
NM_005514	chr6	31321649	31324989	-	1562	6	HLA-B|AS|HLAB|SPDA1|-|6p21.3|protein-coding	939.09	946.85	3006.53	2532.36	640.63	512.81	1532.55	1341.48	1.60061	8.28e-50	2.28e-47	-0.72632	4.79e-13	5.7e-12	-0.941617	3.47e-17	8.13e-16	1.36268	3.61e-42	6.67e-40	Hs.77961	NM_005514
NR_033827	chr1	44165409	44173012	-	1555	1	KDM4A-AS1|-|-|1p34.1|ncRNA	13.06	15.15	28.04	31.3	12.73	13.71	22.64	24.68	1.13277	0.0015436	0.0150033	-0.107101	0.89466	1	-0.319042	0.336254	0.761342	0.900189	0.0170368	0.0860688	Hs.655569	NR_033827
NM_182526	chr14	67936983	67982021	-	4063	1	TMEM229B|C14orf83|-|14q24.1|protein-coding	7.26	6.06	27.07	11.38	42.89	31.54	102.28	88.86	1.59925	0.00218129	0.0201896	2.44781	9.52e-11	9.4e-10	2.22314	8.4e-18	2.06e-16	1.36742	5.27e-12	1.69e-10	Hs.509707	NM_182526
NM_152611	chr20	6021192	6034726	-	2948	1	LRRN4|C20orf75|NLRR-4|NLRR4|dJ1056H1.1|-|20p12.3|protein-coding	1305.59	1395.27	3161.2	2816.89	745.84	655.41	1451.22	1184.74	1.19419	1.41e-33	2.09e-31	-0.967159	2.04e-28	6.44e-27	-1.17395	1.48e-25	6.19e-24	0.967563	8.55e-22	6.28e-20	Hs.149133	NM_152611
NM_001002913	chr9	130476227	130477936	-	808	1	PTRH1|C9orf115|PTH1|-|9q34.11|protein-coding	115.39	109.08	226.21	227.63	101.19	82.27	149.23	174.01	1.04839	3.58e-13	1.54e-11	-0.295576	0.0607319	0.172804	-0.498359	0.000466712	0.0024051	0.824102	4.28e-08	8.18e-07	Hs.653265	NM_001002913
NM_002872	chr22	37621301	37640339	-	1502	1	RAC2|EN-7|Gx|HSPC022|p21-Rac2|-|22q13.1|protein-coding	92.17	86.35	203.01	219.09	97.84	93.24	166	219.67	1.26554	2.43e-16	1.36e-14	0.0601226	0.73761	1	-0.138041	0.419927	0.90406	1.04565	1.59e-10	4.29e-09	Hs.517601	NM_002872
NM_006622	chr5	57749810	57755966	-	2822	1	PLK2|SNK|hPlk2|hSNK|-|5q12.1-q13.2|protein-coding	314.97	378.74	643.84	715.6	570.27	645.81	1014.43	1014.44	1.02993	8.76e-18	5.42e-16	0.786728	1.17e-12	1.36e-11	0.588803	3.86e-10	4.75e-09	0.813626	4.44e-24	3.82e-22	Hs.398157	NM_006622
NM_005026	chr1	9711790	9789172	+	5385	1	PIK3CD|APDS|IMD14|P110DELTA|PI3K|p110D|-|1p36.2|protein-coding	83.46	110.59	325.79	345.71	129.33	91.87	370.56	334.44	1.88355	1.2e-34	1.9e-32	0.236108	0.341315	0.732493	0.086212	0.478361	0.999642	1.67961	2.82e-36	4.31e-34	Hs.518451	NM_005026
NM_002659	chr19	44152723	44174498	-	1544	1	PLAUR|CD87|U-PAR|UPAR|URKR|-|19q13|protein-coding	260.54	237.85	868.12	631.67	442.95	388.04	1064.73	1115.63	1.63278	2.53e-26	2.68e-24	0.703783	2.34e-10	2.23e-09	0.534741	6.95e-05	0.000412858	1.4306	2.91e-67	1.22e-64	Hs.466871	NM_002659
NM_020814	chr2	217122585	217236750	-	4444	1	MARCH4|MARCH-IV|RNF174|-|2q35|protein-coding	7.26	12.12	39.64	25.61	281.45	341.42	902.09	1082.31	1.94981	2.93e-06	5.37e-05	5.06205	2.77e-97	8.33e-95	4.86917	2.36e-172	7.82e-169	1.74821	1.73e-53	4.45e-51	Hs.170388	NM_020814
NM_014228	chr5	149569520	149590635	+	3723	1	SLC6A7|PROT|-|5q32|protein-coding	0	0	5.8	4.27	0	0	3.35	4.94	5.34851	0.00432648	0.0359417	0	1	1	-0.359001	0.806853	1	5.15144	0.00823589	0.0471638	Hs.241597	NM_014228
NM_006734	chr6	143072604	143266338	-	9712	1	HIVEP2|HIV-EP2|MBP-2|MIBP1|SHN2|ZAS2|ZNF40B|-|6q23-q24|protein-coding	346.9	334.8	680.58	660.12	336.4	390.78	631.29	583.73	1.0167	6.27e-22	5.16e-20	0.0329077	0.6948	1	-0.134891	0.175708	0.456025	0.826663	9.61e-18	5.45e-16	Hs.510172	NM_006734
NM_001198807	chr9	103189495	103214016	+	1873	1	MSANTD3|C9orf30|L8|-|9q31.1|protein-coding	357.06	296.93	682.51	749.75	555.53	599.19	1063.89	1079.84	1.14943	1.08e-23	9.86e-22	0.751483	7.28e-14	9.28e-13	0.591723	1.64e-10	2.1e-09	0.962152	4.14e-37	6.56e-35	Hs.530272	NM_080655
NM_006022	chr13	45006279	45011060	-	3209	1	TSC22D1|Ptg-2|TGFB1I4|TSC22|-|13q14|protein-coding	3349.24	2919.31	6313.7	6130.29	4460.32	4472.71	7644.28	7815.61	1.02995	4.98e-28	5.75e-26	0.470491	1.25e-09	1.12e-08	0.318682	4.52e-05	0.000278503	0.851169	7.52e-57	2.37e-54	Hs.436383	NM_006022
NM_152346	chr17	1472548	1532180	-	8183	1	SLC43A2|LAT4|-|17p13.3|protein-coding	293.19	249.97	662.21	411.15	260.01	234.47	440.98	430.7	1.02752	7.26e-08	1.7e-06	-0.178371	0.140814	0.350867	-0.307079	0.0925504	0.267021	0.86132	3.82e-19	2.38e-17	Hs.160550	NM_152346
NM_145912	chr22	42776414	42828401	-	5596	1	NFAM1|CNAIP|bK126B4.4|-|22q13.2|protein-coding	2.18	0	9.67	5.69	0.67	1.37	3.35	6.17	2.39653	0.00504639	0.040593	-0.664554	1	1	-0.814871	0.297871	0.688398	2.23647	0.0685573	0.264243	Hs.436677	NM_145912
NM_001143995	chr11	58294344	58345712	-	1941	1	LPXN|LDPL|-|11q12.1|protein-coding	23.95	22.72	50.27	45.53	20.1	10.97	30.18	32.09	1.07809	0.000166212	0.00212643	-0.500586	0.13171	0.331368	-0.635414	0.0201038	0.071828	0.92018	0.00227173	0.0158541	Hs.125474	NM_004811
NM_003873	chr10	33466419	33623833	-	5861	1	NRP1|BDCA4|CD304|NP1|NRP|VEGF165R|-|10p12|protein-coding	885.39	857.46	2466.12	2417.12	898.63	889.88	2273.67	2180.67	1.52785	1.39e-65	5.59e-63	-0.000524613	1	1	-0.126517	0.125865	0.345797	1.37688	1.03e-98	9.08e-96	Hs.131704	NM_003873
NM_004165	chr16	66955582	66959439	-	1460	1	RRAD|RAD|RAD1|REM3|-|16q22|protein-coding	0.73	0	5.8	7.11	4.69	6.86	43.6	61.71	3.41887	0.000575156	0.00634096	3.15771	0.00692083	0.0249325	2.99812	4.54e-14	8.19e-13	3.27756	7.47e-18	4.27e-16	Hs.1027	NM_004165
NM_002229	chr19	12902310	12904125	+	1813	1	JUNB|AP-1|-|19p13.2|protein-coding	413.67	419.64	1073.07	1005.83	380.63	359.24	804	874.98	1.36672	1.15e-39	2.2e-37	-0.195318	0.034917	0.106147	-0.308552	0.00170518	0.00784318	1.22866	2.94e-46	6.12e-44	Hs.25292	NM_002229
NM_080927	chr3	98514814	98620533	-	6075	1	DCBLD2|CLCP1|ESDN|-|3q12.1|3|protein-coding	2834.7	3131.41	6448.08	6127.45	3405.55	3333.28	6480.62	6328.51	1.12156	3.5e-34	5.39e-32	0.143056	0.0619582	0.175713	0.0320588	0.689675	1	0.985988	5.88e-72	2.83e-69	Hs.203691	NM_080927
NR_037844	chr1	2481359	2488450	-	4612	1	LOC115110|-|-|1p36.32|ncRNA	162.56	171.19	334.49	396.93	40.88	37.02	90.54	61.71	1.17306	1.46e-17	8.94e-16	-2.09677	2.71e-34	1.14e-32	-2.21248	1.79e-41	1.87e-39	1.03932	7.01e-06	9.23e-05	Hs.132272	NR_026927
NM_003820	chr1	2487804	2497061	+	3491	1	TNFRSF14|ATAR|CD270|HVEA|HVEM|LIGHTR|TR2|-|1p36.32|protein-coding	158.93	160.59	341.26	301.61	69.02	65.82	125.76	124.64	1.06279	1.01e-14	4.92e-13	-1.26442	1.76e-16	2.7e-15	-1.36288	6.95e-22	2.26e-20	0.942614	5.26e-09	1.15e-07	Hs.512898	NM_003820
NM_015383	chr1	148250249	148346756	-	10019	1	NBPF14|DJ328E19.C1.1|NBPF|-|1q21.2|protein-coding	14.51	10.6	20.3	34.14	16.75	16.45	26.83	34.56	1.02556	0.00520044	0.0415674	0.297591	0.448084	0.912552	0.208271	0.595667	1	0.905719	0.00540776	0.0333048	Hs.534675	NM_015383
NR_024505	chr13	41025071	41055143	-	2081	1	LINC00598|TTL|-|13q14.11|ncRNA	1.45	0	13.53	4.27	0	1.37	5.87	2.47	3.1847	0.000277227	0.0033324	-0.968483	1	1	-1.08943	0.127306	0.349355	3.0655	0.0231358	0.111494	Hs.287664	NR_024505
NM_001017402	chr1	209788218	209824679	-	4283	1	LAMB3|AI1A|BM600-125KDA|LAM5|LAMNB1|-|1q32|protein-coding	590.02	715.06	1549.67	1465.35	1103.02	1131.2	2327.32	2416.38	1.266	2.02e-30	2.59e-28	0.755318	7.33e-15	1e-13	0.656854	3.94e-14	7.13e-13	1.14759	1.72e-71	8.11e-69	Hs.497636	NM_000228
NM_000295	chr14	94843084	94855153	-	3213	1	SERPINA1|A1A|A1AT|AAT|PI|PI1|PRO2275|alpha1AT|-|14q32.1|protein-coding	1076.98	1039.26	5115.93	4761.68	715.02	505.96	2926.76	2320.12	2.26472	1.36e-131	1.71e-128	-0.812979	1.1e-10	1.08e-09	-0.905625	6.01e-16	1.28e-14	2.15033	2.38e-54	6.37e-52	Hs.525557	NM_000295
NM_004419	chr10	112257625	112271302	+	2522	1	DUSP5|DUSP|HVH3|-|10q25|protein-coding	423.1	356.01	1057.6	953.19	548.16	611.54	1298.64	1408.12	1.39789	3.24e-34	5.02e-32	0.506657	4.21e-07	2.85e-06	0.428217	1.23e-05	8.35e-05	1.29256	2.67e-57	8.73e-55	Hs.2128	NM_004419
NM_001297651	chr5	66300448	66465423	+	10180	1	MAST4|-|-|5q12.3|protein-coding	117.57	121.2	399.26	320.1	180.93	180.99	501.35	520.79	1.65026	2.18e-25	2.2e-23	0.572225	2.64e-05	0.000143735	0.496319	4.95e-05	0.000303194	1.55445	1.61e-55	4.59e-53	Hs.595458	NM_015183
NM_005242	chr5	76114833	76131140	+	2879	1	F2RL1|GPR11|PAR2|-|5q13|protein-coding	222.07	199.97	522.03	416.84	121.29	143.97	288.4	244.35	1.19464	4.3e-17	2.53e-15	-0.753547	5.38e-08	4.04e-07	-0.813729	1.05e-08	1.08e-07	1.10746	1.53e-15	7.18e-14	Hs.744181	NM_005242
NM_003364	chr7	48128809	48148330	+	1703	1	UPP1|UDRPASE|UP|UPASE|UPP|-|7p12.3|protein-coding	208.28	183.31	425.36	341.44	176.24	201.56	311.87	376.4	1.00851	4.1e-12	1.59e-10	-0.130743	0.40889	0.846877	-0.169407	0.267225	0.631135	0.933457	2.69e-13	1e-11	Hs.488240	NM_003364
NM_004394	chr5	10679342	10761387	-	2336	1	DAP|-|-|5p15.2|protein-coding	2076.31	1774.01	4147.26	4491.38	1339.57	1331.39	2707.94	2903.86	1.20336	5.38e-34	8.19e-32	-0.569851	3.47e-11	3.57e-10	-0.615447	1.85e-13	3.2e-12	1.12885	6.18e-66	2.52e-63	Hs.75189	NM_004394
NM_005550	chr16	57792129	57836439	-	3345	1	KIFC3|-|-|16q13-q21|protein-coding	333.84	356.01	691.21	709.91	426.2	444.25	818.25	854	1.0733	4.24e-24	3.97e-22	0.305312	0.00190498	0.00766541	0.259923	0.00535887	0.022173	1.00564	4.48e-35	6.44e-33	Hs.23131	NM_005550
NM_006779	chr11	65082289	65089900	+	2019	1	CDC42EP2|BORG1|CEP2|-|11q13|protein-coding	148.05	139.38	429.23	327.21	280.11	297.54	700.88	739.23	1.44344	4.45e-19	2.99e-17	0.950089	1.26e-15	1.82e-14	0.917258	4.36e-13	7.26e-12	1.38477	6.68e-55	1.82e-52	Hs.343380	NM_006779
NM_001012967	chr4	169277886	169401665	-	6741	1	DDX60L|-|-|4q32.3|protein-coding	2.9	10.6	14.5	21.34	14.07	12.34	42.76	38.26	1.68746	0.00330125	0.0286647	1.25661	0.0455125	0.133673	1.23548	0.000180858	0.00100545	1.65122	7.46e-08	1.37e-06	Hs.535011	NM_001012967
NR_015384	chr11	19732480	19736218	-	3738	1	LOC100126784|-|-|11p15.1|ncRNA	67.49	72.72	190.45	196.33	47.58	45.25	124.08	130.82	1.52025	5.33e-20	3.85e-18	-0.599263	0.00281596	0.0109811	-0.599813	3.23e-05	0.000204566	1.49803	1.03e-17	5.83e-16	Hs.64341	NR_015384
NM_173490	chr5	72416388	72427644	+	1260	1	TMEM171|PRP2|-|5q13.2|protein-coding	24.67	34.84	81.21	65.44	12.73	8.23	27.67	30.85	1.43932	6.91e-08	1.63e-06	-1.35463	8.79e-05	0.000444556	-1.35342	1.02e-07	9.3e-07	1.41916	3.13e-05	0.000359255	Hs.162246	NM_173490
NM_015221	chr10	101635334	101769676	-	6381	1	DNMBP|ARHGEF36|TUBA|-|10q24.2|protein-coding	359.96	371.16	774.35	779.62	822.24	914.56	1763.1	1822.78	1.13532	4.48e-28	5.24e-26	1.20791	3.08e-38	1.54e-36	1.21095	1.33e-43	1.53e-41	1.11552	1.77e-52	4.42e-50	Hs.500771	NM_015221
NM_007283	chr3	127407905	127541725	-	4632	1	MGLL|HU-K5|HUK5|MAGL|MGL|-|3q21.3|protein-coding	58.06	46.96	111.17	149.38	181.6	179.62	430.09	412.19	1.29237	5.57e-10	1.71e-08	1.70032	1.16e-26	3.34e-25	1.72744	1.11e-35	8.77e-34	1.28267	7.48e-36	1.12e-33	Hs.277035	NM_007283
NM_004994	chr20	44637547	44645200	+	2321	1	MMP9|CLG4B|GELB|MANDP2|MMP-9|-|20q13.12|protein-coding	2.18	0	568.44	369.89	0.67	0	171.87	157.97	8.25236	5.66e-95	4.4e-92	-1.50773	1	1	-1.5112	2.73e-15	5.57e-14	8.24453	3.53e-89	2.33e-86	Hs.297413	NM_004994
NM_001177382	chr4	15004298	15071777	+	6864	1	CPEB2|CPE-BP2|CPEB-2|hCPEB-2|-|4p15.33|protein-coding	41.37	45.45	112.14	96.74	53.61	43.88	124.92	119.71	1.3444	2.63e-10	8.39e-09	0.197327	0.490742	0.976843	0.219579	0.197995	0.502287	1.34627	8.37e-15	3.63e-13	Hs.656937	NM_182485
NM_144497	chr6	151646666	151679694	+	8225	1	AKAP12|AKAP250|SSeCKS|-|6q24-q25|protein-coding	2206.22	2572.39	6366.87	7067.83	5112.34	5444.86	14214.6	15453.5	1.53667	1.82e-50	5.12e-48	1.11049	7.14e-38	3.47e-36	1.15088	3.77e-41	3.81e-39	1.55171	2.12e-118	2.8e-115	Hs.371240	NM_005100
NM_001256829	chr16	30751512	30756517	+	2095	1	TMEM265|IFITMD8|-|16p|protein-coding	48.62	57.57	210.75	173.57	54.28	80.9	247.32	228.31	1.94547	1.65e-23	1.5e-21	0.27636	0.207585	0.490365	0.300851	0.0323212	0.108808	1.9618	4.28e-34	5.9e-32	Hs.667372	NM_001256829
NM_004603	chr7	73113535	73134017	-	2113	1	STX1A|HPC-1|P35-1|STX1|SYN1A|-|7q11.23|protein-coding	169.1	143.92	333.52	293.07	170.88	185.11	342.89	356.66	1.02909	2.81e-13	1.21e-11	0.107371	0.361754	0.767331	0.150949	0.194618	0.494715	1.04656	4.55e-22	3.4e-20	Hs.647024	NM_004603
NM_012282	chrX	108866929	108868393	-	1462	1	KCNE5|KCNE1L|-|Xq22.3|protein-coding	7.26	1.51	16.43	15.65	4.69	5.48	14.25	16.04	1.60921	0.00111199	0.0113023	-0.141872	1	1	-0.100651	1	1	1.63367	0.00183771	0.013274	Hs.522753	NM_012282
NM_001080470	chr1	120162000	120190390	-	5075	1	ZNF697|-|-|1p12|protein-coding	328.76	334.8	713.45	715.6	475.79	484.02	1027.84	1066.27	1.15305	3.24e-28	3.85e-26	0.498432	1.26e-07	9.06e-07	0.555085	1.29e-09	1.49e-08	1.18604	1.53e-55	4.4e-53	Hs.381105	NM_001080470
NM_003714	chr5	172741726	172756506	-	5337	1	STC2|STC-2|STCRP|-|5q35.1|protein-coding	1274.38	1272.56	2835.41	2542.31	1767.78	1611.11	3854	3392.56	1.12348	9.4e-32	1.28e-29	0.376707	1.8e-06	1.13e-05	0.434971	1.16e-05	7.92e-05	1.15814	7.43e-49	1.64e-46	Hs.233160	NM_003714
NM_016445	chr14	67853700	67878828	-	1449	1	PLEK2|-|-|14q23.3|protein-coding	449.95	434.79	1019.9	1000.14	341.76	363.36	795.62	828.09	1.2317	1.2e-34	1.9e-32	-0.37661	0.000100464	0.000503498	-0.312378	0.000713632	0.00353106	1.27086	6.49e-51	1.55e-48	Hs.170473	NM_016445
NM_003059	chr5	131630145	131679899	+	2180	1	SLC22A4|OCTN1|-|5q31.1|protein-coding	66.04	75.75	316.12	234.74	22.11	32.91	114.86	92.56	2.03659	1.94e-25	1.97e-23	-1.45848	2.36e-09	2.06e-08	-1.40263	3.44e-14	6.26e-13	2.07861	1.91e-19	1.22e-17	Hs.310591	NM_003059
NM_002640	chr18	61637263	61656608	+	3364	1	SERPINB8|CAP2|PI8|-|18q22.1|protein-coding	79.1	84.84	166.28	172.14	108.56	89.13	223.85	207.33	1.10062	2.62e-11	9.27e-10	0.287548	0.136107	0.340616	0.362777	0.00811876	0.0321169	1.15237	1.37e-17	7.71e-16	Hs.368077	NM_002640
NM_178031	chr11	60691913	60704631	+	3504	1	TMEM132A|GBP|HSPA5BP1|-|11q12.2|protein-coding	422.37	446.91	2371.38	1950.48	343.77	282.46	1745.49	1580.89	2.36488	2.17e-83	1.33e-80	-0.477289	1.01e-05	5.76e-05	-0.374517	0.000870756	0.00423875	2.44464	3.75e-152	6.61e-149	Hs.118552	NM_017870
NM_002751	chr22	50702142	50708822	-	2417	1	MAPK11|P38B|P38BETA2|PRKM11|SAPK2|SAPK2B|p38-2|p38Beta|-|22q13.33|protein-coding	75.48	65.14	159.51	123.77	36.19	34.28	81.32	66.64	1.04765	6.81e-08	1.61e-06	-1.04728	1.97e-06	1.23e-05	-0.933347	1.5e-06	1.17e-05	1.13782	2.02e-07	3.46e-06	Hs.57732	NM_002751
NM_005729	chr10	81107220	81115089	+	2192	1	PPIF|CYP3|CyP-M|Cyp-D|CypD|-|10q22.3|protein-coding	1571.2	1527.07	3704.5	3674.76	1493.7	1417.77	3540.45	3836.84	1.29403	7.56e-52	2.22e-49	-0.123994	0.088098	0.237498	0.00472577	0.950085	1	1.39631	7.13e-93	5.24e-90	Hs.381072	NM_005729
NM_032888	chr9	116917825	117074796	+	7747	1	COL27A1|STLS|-|9q32|protein-coding	63.14	57.57	241.68	258.93	29.49	28.79	130.79	122.18	2.06939	2.5e-37	4.47e-35	-1.09587	4.31e-06	2.59e-05	-0.96709	1.84e-12	2.87e-11	2.17542	2.34e-28	2.65e-26	Hs.494892	NM_032161
NM_000565	chr1	154377669	154441926	+	5902	1	IL6R|CD126|IL-6R-1|IL-6RA|IL6Q|IL6RA|IL6RQ|gp80|-|1q21|protein-coding	70.4	101.5	172.08	155.07	110.57	105.58	236.42	227.08	1.0414	8.23e-08	1.91e-06	0.37144	0.0717725	0.199065	0.499047	0.000265996	0.00143856	1.15429	1.29e-19	8.38e-18	Hs.135087	NM_000565
NM_001570	chr3	10206563	10285427	+	3454	1	IRAK2|IRAK-2|-|3p25.3|protein-coding	13.06	6.06	209.78	221.94	2.01	1.37	38.57	44.43	4.3509	1.82e-75	9.85e-73	-2.52926	0.000379651	0.00173389	-2.38369	1.03e-40	1.03e-38	4.48059	1.84e-20	1.25e-18	Hs.449207	NM_001570
NM_003483	chr12	66218240	66360071	+	4133	1	HMGA2|BABL|HMGI-C|HMGIC|LIPO|STQTL9|-|12q15|protein-coding	616.14	616.59	1303.15	1261.91	1361.68	1343.73	3024.85	3143.27	1.10199	4.76e-31	6.33e-29	1.09952	3.39e-45	2.15e-43	1.26949	2.8e-50	4.07e-48	1.24683	9.95e-91	6.92e-88	Hs.505924	NM_003483
NM_001130845	chr3	187439165	187454285	-	3647	1	BCL6|BCL5|BCL6A|LAZ3|ZBTB27|ZNF51|-|3q27|protein-coding	30.48	28.78	64.77	71.13	61.65	57.59	134.14	167.84	1.21556	7.38e-07	1.49e-05	0.973496	4.69e-05	0.000246402	1.14691	9.27e-10	1.09e-08	1.36629	3.58e-15	1.62e-13	Hs.478588	NM_001706
NR_104455	chr15	44162959	44487492	-	5378	1	FRMD5|-|-|15q15.3|protein-coding	98.7	119.68	269.72	274.58	146.09	146.71	403.26	428.24	1.39658	8.75e-21	6.59e-19	0.427511	0.00685917	0.0247407	0.612789	4.88e-08	4.63e-07	1.56108	6.26e-47	1.31e-44	Hs.578544	NM_032892
NM_002228	chr1	59246463	59249785	-	3320	1	JUN|AP-1|AP1|c-Jun|-|1p32-p31|protein-coding	374.48	371.16	868.12	635.93	574.29	526.52	1277.68	1237.81	1.06349	1.74e-13	7.68e-12	0.536018	2.02e-08	1.6e-07	0.737916	2.07e-08	2.07e-07	1.24207	4.53e-63	1.71e-60	Hs.696684	NM_002228
NM_007021	chr10	45471709	45474330	-	2056	1	C10orf10|DEPP|FIG|Fseg|-|10q11.21|protein-coding	0	3.03	8.7	9.96	0.67	0	6.71	3.7	3.10595	0.000929549	0.0096571	-1.00461	0.630146	1	-0.733127	0.259	0.615694	3.35463	0.00109489	0.00846758	Hs.93675	NM_007021
NM_001080421	chr19	17712137	17799008	-	9795	1	UNC13A|Munc13-1|-|19p13.11|protein-coding	45	31.81	261.98	253.24	30.16	24.68	210.43	220.91	2.7148	3.16e-53	9.82e-51	-0.547581	0.0433516	0.128051	-0.259407	0.0454378	0.145856	2.97965	4.82e-65	1.93e-62	Hs.164502	NM_001080421
NM_001297750	chr12	10222153	10251664	-	2854	1	CLEC1A|CLEC-1|CLEC1|-|12p13.2|protein-coding	0	0	22.23	14.23	0	0	21.8	18.51	7.19124	4.14e-10	1.29e-08	0	1	1	0.112371	0.822493	1	7.47244	1.21e-12	4.18e-11	Hs.29549	NM_016511
NM_001300855	chr11	65659607	65667997	-	1742	1	FOSL1|FRA|FRA1|fra-1|-|11q13|protein-coding	744.6	798.38	1998.23	1747.04	1231.68	1238.15	3516.13	3909.66	1.33004	1.34e-36	2.29e-34	0.65014	4.31e-16	6.46e-15	0.989248	2.48e-22	8.23e-21	1.64679	5e-115	6.02e-112	Hs.283565	NM_005438
NM_006850	chr1	207070788	207077484	+	1967	1	IL24|C49A|FISP|IL10B|MDA7|MOB5|ST16|-|1q32|protein-coding	103.05	140.89	336.42	422.53	62.99	106.95	309.36	320.87	1.7139	4.13e-23	3.64e-21	-0.585045	0.0177866	0.0583195	-0.250695	0.0433081	0.139851	2.03848	4.98e-34	6.83e-32	Hs.58831	NM_006850
NM_015714	chr1	209848670	209849735	+	959	1	G0S2|-|-|1q32.2|protein-coding	20.32	15.15	54.14	56.91	38.2	57.59	155.1	181.41	1.61196	1.16e-08	3.06e-07	1.25202	1.37e-05	7.69e-05	1.59364	7.05e-18	1.73e-16	1.94366	1.11e-24	9.78e-23	Hs.432132	NM_015714
NM_058172	chr4	80822771	80994477	-	8023	1	ANTXR2|CMG-2|CMG2|HFS|ISH|JHF|-|4q21.21|protein-coding	6.53	3.03	19.33	17.07	12.06	12.34	46.11	60.47	1.79493	0.000180394	0.00228686	1.12525	0.0273049	0.0855729	1.50194	3.36e-07	2.86e-06	2.15122	9.03e-13	3.15e-11	Hs.162963	NM_058172
NM_001127500	chr7	116312459	116438440	+	6653	1	MET|AUTS9|DFNB97|HGFR|RCCP2|c-Met|-|7q31|protein-coding	259.81	299.96	690.24	717.03	146.76	148.08	492.96	456.62	1.39184	1.92e-34	2.98e-32	-0.938579	9.99e-14	1.26e-12	-0.555696	1.86e-08	1.86e-07	1.75461	5.63e-60	1.96e-57	Hs.132966	NM_000245
NM_014330	chr19	49375649	49379319	+	2378	1	PPP1R15A|GADD34|-|19q13.2|protein-coding	798.3	827.16	1637.64	1681.6	903.99	943.35	2418.7	2415.15	1.07553	4.75e-32	6.61e-30	0.148912	0.0644483	0.18153	0.548987	1.26e-11	1.81e-10	1.4527	2.85e-113	3.28e-110	Hs.631593	NM_014330
NM_001204404	chr10	61786056	62332714	-	9538	1	ANK3|ANKYRIN-G|MRT37|-|10q21|protein-coding	101.6	110.59	315.15	351.4	9.38	19.2	45.27	67.88	1.7032	3.83e-32	5.42e-30	-3.07146	2.15e-32	8.28e-31	-2.58865	1.11e-52	1.8e-50	2.15718	1.68e-10	4.51e-09	Hs.499725	NM_001149
NM_005658	chr9	123664671	123689173	-	4440	1	TRAF1|EBI6|MGC:10353|-|9q33-q34|protein-coding	49.35	54.54	832.35	667.23	34.85	27.42	630.46	686.16	3.91896	7.25e-112	8.34e-109	-0.694373	0.00253323	0.00996605	-0.193015	0.124615	0.343144	4.39782	1.89e-211	9.98e-208	Hs.531251	NM_005658
NM_003853	chr2	103035250	103069024	+	2657	1	IL18RAP|ACPL|CD218b|CDw218b|IL-18R-beta|IL-18RAcP|IL-18Rbeta|IL-1R-7|IL-1R7|IL-1RAcPL|IL18RB|-|2q12|protein-coding	0.73	0	9.67	12.8	0	0	5.03	0	4.19626	2.86e-06	5.26e-05	-2.3819	1	1	-1.82953	0.00522973	0.0217142	4.71625	0.0380231	0.166829	Hs.158315	NM_003853
NM_004267	chr3	142838618	142842856	+	4133	1	CHST2|C6ST|GST-2|GST2|Gn6ST-1|HEL-S-75|glcNAc6ST-1|-|3q24|protein-coding	39.19	33.33	77.34	86.78	71.03	83.64	233.91	262.87	1.17287	1.65e-07	3.69e-06	0.986273	2.3e-06	1.43e-05	1.60408	4.91e-24	1.83e-22	1.7664	8.79e-34	1.19e-31	Hs.8786	NM_004267
NM_194298	chr10	61410522	61469649	-	3979	1	SLC16A9|C10orf36|MCT9|-|10q21.2|protein-coding	50.08	34.84	242.65	182.1	8.04	2.74	58.69	29.62	2.31459	6.86e-27	7.41e-25	-2.84084	7.91e-15	1.08e-13	-2.2181	8.47e-20	2.4e-18	2.91529	2.31e-12	7.75e-11	Hs.499709	NM_194298
NM_002090	chr4	74902312	74904490	-	1147	1	CXCL3|CINC-2b|GRO3|GROg|MIP-2b|MIP2B|SCYB3|-|4q21|protein-coding	2.9	9.09	21.27	21.34	2.68	1.37	20.96	7.4	2.12386	7.5e-05	0.0010374	-1.13806	0.127042	0.323263	-0.472628	0.215696	0.540352	2.75224	3.38e-05	0.000385395	Hs.89690	NM_002090
NM_005953	chr16	56642478	56643409	+	414	1	MT2A|MT2|-|16q13|protein-coding	3825.32	3737.39	7160.56	7541.58	1662.57	1831.86	4716.68	5647.28	1.00103	5.51e-34	8.33e-32	-1.15625	1.8e-56	1.67e-54	-0.498155	3.74e-07	3.16e-06	1.63057	9.13e-71	4.17e-68	Hs.534330	NM_005953
NM_213602	chr18	43405545	43422521	+	1497	1	SIGLEC15|CD33L3|HsT1361|SIGLEC-15|-|18q12.3|protein-coding	10.16	19.69	42.54	56.91	4.02	0	16.77	13.58	1.89602	3.92e-08	9.63e-07	-2.31275	4.17e-05	0.000221024	-1.64191	7.99e-08	7.39e-07	2.53008	5.79e-06	7.73e-05	Hs.287692	NM_213602
NM_002192	chr7	41728601	41742706	-	2170	1	INHBA|EDF|FRP|-|7p15-p13|protein-coding	3.63	1.51	17.4	22.76	1.34	1.37	15.09	13.58	2.73092	4.26e-07	8.96e-06	-1.08838	0.511327	0.986577	-0.432646	0.272622	0.641763	3.36972	3.88e-07	6.36e-06	Hs.583348	NM_002192
NM_003693	chr17	1537152	1549083	-	3472	1	SCARF1|SREC|SREC-I|SREC1|-|17p13.3|protein-coding	29.03	36.36	278.42	206.29	14.74	15.08	178.57	180.18	2.98867	2.99e-38	5.62e-36	-1.11264	0.000620597	0.00273197	-0.447232	0.00720497	0.0289259	3.64258	1.98e-67	8.44e-65	Hs.647430	NM_003693
NM_002185	chr5	35856977	35879705	+	4590	1	IL7R|CD127|CDW127|IL-7R-alpha|IL7RA|ILRA|-|5p13|protein-coding	0	0	19.33	15.65	0	0	31.02	18.51	7.1066	1.08e-09	3.26e-08	0	1	1	0.531645	0.178619	0.461951	7.80226	8.41e-15	3.64e-13	Hs.591742	NM_002185
NM_002231	chr11	44587141	44641315	+	1679	1	CD82|4F9|C33|GR15|IA4|KAI1|R2|SAR2|ST6|TSPAN27|-|11p11.2|protein-coding	1114.72	1021.08	4082.49	3385.96	260.01	220.76	1539.25	1366.16	1.84788	3.47e-60	1.28e-57	-2.16726	3.52e-105	1.24e-102	-1.35719	8.96e-33	5.94e-31	2.63341	3.87e-163	1.03e-159	Hs.527778	NM_002231
NM_001145031	chr10	75670862	75677258	+	2650	1	PLAU|ATF|BDPLT5|QPD|UPA|URK|u-PA|-|10q22.2|protein-coding	52.25	60.6	781.12	453.83	60.98	58.96	1172.04	1195.85	3.52124	6.57e-45	1.52e-42	0.0954043	0.758468	1	0.931955	4.76e-07	3.95e-06	4.35219	0	0	Hs.77274	NM_002658
NM_005512	chr11	76368568	76381044	-	4307	1	LRRC32|D11S833E|GARP|-|11q13.5-q14|protein-coding	1.45	0	23.2	4.27	0	1.37	16.77	13.58	3.79673	3.4e-05	0.000508813	-0.968449	1	1	0.0431892	0.914797	1	4.828	2.71e-08	5.39e-07	Hs.151641	NM_005512
NM_005562	chr1	183155174	183214262	+	5598	1	LAMC2|B2T|BM600|CSF|EBR2|EBR2A|LAMB2T|LAMNB2|-|1q25-q31|protein-coding	1312.12	1308.92	3364.21	2764.25	415.47	427.8	1960.95	2051.09	1.27118	1.29e-30	1.68e-28	-1.67548	2.36e-91	6.24e-89	-0.609147	2.73e-08	2.69e-07	2.31314	2.82e-206	1.24e-202	Hs.591484	NM_005562
NM_194463	chrX	105969894	106040246	+	2831	1	RNF128|GRAIL|-|Xq22.3|protein-coding	11.61	18.18	42.54	48.37	4.69	6.86	33.53	40.73	1.7394	1.97e-07	4.36e-06	-1.36661	0.00817503	0.0289394	-0.295571	0.289173	0.673769	2.78851	4.35e-12	1.42e-10	Hs.496542	NM_024539
NM_003612	chr15	74701630	74726299	-	3360	1	SEMA7A|CD108|CDw108|H-SEMA-K1|H-Sema-L|JMH|SEMAK1|SEMAL|-|15q22.3-q23|protein-coding	109.59	107.56	485.3	273.15	44.9	47.99	319.42	351.72	1.85781	6.35e-15	3.16e-13	-1.27586	2.44e-12	2.77e-11	-0.188458	0.389341	0.851165	2.91746	1.32e-84	8.25e-82	Hs.24640	NM_003612
NM_002993	chr4	74702273	74704477	+	1653	1	CXCL6|CKA-3|GCP-2|GCP2|SCYB6|-|4q13.3|protein-coding	0.73	0	8.7	2.85	0	0	5.03	2.47	3.40787	0.001242	0.0123905	-2.3829	1	1	-0.64147	0.493355	1	5.14671	0.0083475	0.0475253	Hs.164021	NM_002993
NM_001165252	chr17	39215493	39216344	-	849	1	KRTAP2-3|KAP2.3|KRTAP2.3|-|17q21.2|protein-coding	9.43	10.6	43.5	39.83	27.47	41.13	474.52	456.62	2.12567	3.13e-09	8.9e-08	1.674	2.9e-06	1.77e-05	3.47204	9.95e-106	9.07e-103	3.91753	1.46e-152	2.77e-149	Hs.406714	NM_001165252
NM_000079	chr2	175612323	175629200	-	1970	1	CHRNA1|ACHRA|ACHRD|CHRNA|CMS1A|CMS1B|CMS2A|FCCMS|SCCMS|-|2q31.1|protein-coding	2.9	1.51	10.63	11.38	0	0	2.52	1.23	2.1451	0.00190991	0.0180273	-4.46669	0.0639353	0.180335	-2.37647	0.000613574	0.00308811	4.18763	0.127615	0.423791	Hs.434479	NM_000079
NM_052862	chr1	167599474	167675486	+	2982	1	RCSD1|CAPZIP|MK2S4|-|1q24.2|protein-coding	0.73	1.51	14.5	7.11	0	0	5.03	4.94	3.41732	0.000193724	0.00243024	-3.24444	0.501622	0.976843	-1.17433	0.0705508	0.212335	5.46357	0.0021005	0.0148631	Hs.493867	NM_052862
NM_002575	chr18	61554939	61571124	+	1898	1	SERPINB2|HsT1201|PAI|PAI-2|PAI2|PLANH2|-|18q21.3|protein-coding	5.08	3.03	21.27	5.69	2.01	2.74	301.81	299.89	1.74648	0.00479126	0.0390038	-0.964464	0.429711	0.88343	4.32628	7.18e-91	4.52e-88	7.04846	2.12e-154	4.68e-151	Hs.594481	NM_002575
